# Supplementary material for: 2,4,6-Trinitro­phenyl 3-methyl­benzoate
Source: Acta Crystallogr Sect E Struct Rep Online. 2012 Jun 23;68(Pt 7):o2187. doi: 10.1107/S1600536812027407 (PMC3393988; doi:10.1107/S1600536812027407)
Supplement: Supplementary file 1 [file e-68-o2187-sup1.cif]

##############################################################################
#                                                                            #
# This CIF contains the data in a paper accepted for publication in          #
# Acta Crystallographica Section E. It conforms to the requirements of       #
# Notes for Authors for Acta Crystallographica Section E, and has been       #
# peer reviewed under the auspices of the IUCr Commission on Journals.       #
#                                                                            #
# Full details of the Crystallographic Information File format               #
# are given in the paper "The Crystallographic Information File (CIF):       #
# a New Standard Archive File for Crystallography" by S. R. Hall, F. H.      #
# Allen and I. D. Brown [Acta Cryst. (1991), A47, 655-685].                  #
#                                                                            #
# The current version of the core CIF dictionary is obtainable from          #
# ftp://ftp.iucr.org/pub/cif_core.dic.                                       #
#                                                                            #
# Software is freely available for graphical display of the structure(s)     #
# in this CIF. For information consult the CIF software page                 #
# http://www.iucr.org/resources/cif/software.                                #
#                                                                            #
# This file may be used for bona fide research purposes within the           #
# scientific community so long as proper attribution is given to the journal # 
# article from which it was obtained.                                        #
#                                                                            #
##############################################################################
data_I
_audit_creation_method     SHELXL-97
_chemical_name_systematic
;
2,4,6-Trinitrophenyl 3-methylbenzoate
;
_chemical_name_common     '2,4,6-trinitrophenyl 3-methylbenzoate'
_chemical_formula_moiety     'C14 H9 N3 O8'
_chemical_formula_sum     'C14 H9 N3 O8'
_chemical_formula_iupac     'C14 H9 N3 O8'
_chemical_formula_weight     347.24
_chemical_melting_point     425.0(10)
_symmetry_cell_setting     monoclinic
_symmetry_space_group_name_H-M     'P 21/c'
_symmetry_space_group_name_Hall     '-P 2ybc'
loop_
    _symmetry_equiv_pos_as_xyz
    'x, y, z'
    '-x, y+1/2, -z+1/2'
    '-x, -y, -z'
    'x, -y-1/2, z-1/2'
_cell_length_a     7.49470(10)
_cell_length_b     8.4366(2)
_cell_length_c     23.8574(6)
_cell_angle_alpha     90.00
_cell_angle_beta     99.3650(10)
_cell_angle_gamma     90.00
_cell_volume     1488.39(6)
_cell_formula_units_Z     4
_cell_measurement_reflns_used     5756
_cell_measurement_theta_min     2.97
_cell_measurement_theta_max     26.37
_cell_measurement_temperature     295
_exptl_crystal_description     'block'
_exptl_crystal_colour     'pale-yellow'
_exptl_crystal_size_max     0.380
_exptl_crystal_size_mid     0.341
_exptl_crystal_size_min     0.277
_exptl_crystal_density_diffrn     1.550
_exptl_crystal_density_meas     ?
_exptl_crystal_density_method     'not measured'
_exptl_crystal_F_000     712
_exptl_absorpt_coefficient_mu     0.130
_exptl_absorpt_correction_type     none
_exptl_absorpt_process_details     ?
_exptl_absorpt_correction_T_min     ?
_exptl_absorpt_correction_T_max     ?
_diffrn_ambient_temperature     295
_diffrn_radiation_type     MoK\a
_diffrn_radiation_wavelength     0.71073
_diffrn_radiation_source     'fine-focus sealed tube'
_diffrn_radiation_monochromator     graphite
_diffrn_measurement_device_type     'Nonius KappaCCD'
_diffrn_measurement_device     '95mm CCD camera on \k-goniostat'
_diffrn_measurement_method     'CCD rotation images, thick slices'
_diffrn_detector_area_resol_mean     ?
_diffrn_reflns_number     5874
_diffrn_reflns_av_R_equivalents     0.0162
_diffrn_reflns_av_sigmaI/netI     0.0203
_diffrn_reflns_theta_min     2.97
_diffrn_reflns_theta_max     26.37
_diffrn_reflns_theta_full     26.37
_diffrn_measured_fraction_theta_max     0.998
_diffrn_measured_fraction_theta_full     0.998
_diffrn_reflns_limit_h_min     -9
_diffrn_reflns_limit_h_max     9
_diffrn_reflns_limit_k_min     -10
_diffrn_reflns_limit_k_max     10
_diffrn_reflns_limit_l_min     -29
_diffrn_reflns_limit_l_max     29
_diffrn_standards_number     0
_diffrn_standards_interval_count     .
_diffrn_standards_interval_time     .
_diffrn_standards_decay_%     ?
_refine_special_details
;
Refinement of <i>F</i>^2^ against ALL reflections. The weighted <i>R</i>-factor
<i>wR</i> and goodness of fit <i>S</i> are based on <i>F</i>^2^, conventional
<i>R</i>-factors <i>R</i> are based on <i>F</i>, with <i>F</i> set to zero for
negative <i>F</i>^2^. The threshold expression of <i>F</i>^2^ >
\s(<i>F</i>^2^) is used only for calculating <i>R</i>-factors(gt) <i>etc</i>.
and is not relevant to the choice of reflections for refinement.
<i>R</i>-factors based on <i>F</i>^2^ are statistically about twice as large
as those based on <i>F</i>, and <i>R</i>- factors based on ALL data will be
even larger.
;
_reflns_number_total     3043
_reflns_number_gt     2373
_reflns_threshold_expression     'I>2\s(I)'
_refine_ls_structure_factor_coef     Fsqd
_refine_ls_matrix_type     full
_refine_ls_R_factor_all     0.0580
_refine_ls_R_factor_gt     0.0443
_refine_ls_wR_factor_gt     0.1179
_refine_ls_wR_factor_ref     0.1263
_refine_ls_goodness_of_fit_ref     1.044
_refine_ls_restrained_S_all     1.044
_refine_ls_number_reflns     3043
_refine_ls_number_parameters     226
_refine_ls_number_restraints     1
_refine_ls_hydrogen_treatment     constr
_refine_ls_weighting_scheme     calc
_refine_ls_weighting_details
         'calc w=1/[\s^2^(Fo^2^)+(0.0676P)^2^+0.2831P] where P=(Fo^2^+2Fc^2^)/3'
_atom_sites_solution_hydrogens     geom
_atom_sites_solution_primary     direct
_atom_sites_solution_secondary     difmap
_refine_ls_shift/su_max     0.000
_refine_ls_shift/su_mean     0.000
_refine_diff_density_max     0.193
_refine_diff_density_min     -0.221
_refine_ls_extinction_method     none
_refine_ls_extinction_coef     ?
loop_
    _atom_type_symbol
    _atom_type_description
    _atom_type_scat_dispersion_real
    _atom_type_scat_dispersion_imag
    _atom_type_scat_source
    'C' 'C' 0.0033 0.0016
                         'International Tables Vol C Tables 4.2.6.8 and 6.1.1.4'
    'H' 'H' 0.0000 0.0000
                         'International Tables Vol C Tables 4.2.6.8 and 6.1.1.4'
    'N' 'N' 0.0061 0.0033
                         'International Tables Vol C Tables 4.2.6.8 and 6.1.1.4'
    'O' 'O' 0.0106 0.0060
                         'International Tables Vol C Tables 4.2.6.8 and 6.1.1.4'
_computing_data_collection     'COLLECT (Nonius, 2000)'
_computing_cell_refinement     'SCALEPACK (Otwinowski & Minor, 1997)'
_computing_data_reduction     'DENZO and SCALEPACK (Otwinowski & Minor, 1997'
_computing_structure_solution     'SHELXS97 (Sheldrick, 2008)'
_computing_structure_refinement     'SHELXL97 (Sheldrick, 2008)'
_computing_molecular_graphics
 'ORTEP-3 for Windows (Farrugia, 1997) and Mercury (Macrae <i>et al.</i>, 2006)'
_computing_publication_material     'WinGX (Farrugia, 1999)'
loop_
    _atom_site_type_symbol
    _atom_site_label
    _atom_site_fract_x
    _atom_site_fract_y
    _atom_site_fract_z
    _atom_site_U_iso_or_equiv
    _atom_site_adp_type
    _atom_site_calc_flag
    _atom_site_refinement_flags
    _atom_site_occupancy
    _atom_site_symmetry_multiplicity
    _atom_site_disorder_assembly
    _atom_site_disorder_group
    O O7 0.90799(14) 0.93604(12) 0.81583(5) 0.0483(3) Uani d . 1 1 . .
    O O8 0.89917(15) 1.20129(13) 0.81861(5) 0.0505(3) Uani d . 1 1 . .
    C C1 0.80954(19) 0.93669(16) 0.76227(6) 0.0391(3) Uani d . 1 1 . .
    C C5 0.7782(2) 0.95541(18) 0.66027(7) 0.0454(4) Uani d . 1 1 . .
    H H5 0.8253 0.9833 0.6279 0.054 Uiso calc R 1 1 . .
    C C3 0.5283(2) 0.85846(18) 0.70267(6) 0.0420(4) Uani d . 1 1 . .
    H H3 0.4117 0.8176 0.6989 0.050 Uiso calc R 1 1 . .
    C C7 0.95268(19) 1.08060(17) 0.84158(6) 0.0394(3) Uani d . 1 1 . .
    C C2 0.63119(19) 0.88363(17) 0.75520(6) 0.0392(3) Uani d . 1 1 . .
    O O6 1.17307(17) 1.0163(2) 0.75989(6) 0.0837(5) Uani d . 1 1 . .
    C C4 0.6059(2) 0.89658(18) 0.65603(6) 0.0440(4) Uani d . 1 1 . .
    N N1 0.54579(18) 0.85492(17) 0.80541(6) 0.0503(4) Uani d . 1 1 . .
    C C8 1.0651(2) 1.05927(19) 0.89762(6) 0.0440(4) Uani d . 1 1 . .
    C C6 0.88038(19) 0.97246(17) 0.71349(7) 0.0423(4) Uani d . 1 1 . .
    O O2 0.45102(19) 0.73845(17) 0.80489(6) 0.0738(4) Uani d . 1 1 . .
    N N3 1.06867(19) 1.02766(17) 0.71553(7) 0.0549(4) Uani d . 1 1 . .
    N N2 0.4983(2) 0.8763(2) 0.59912(6) 0.0605(4) Uani d . 1 1 . .
    O O1 0.5703(2) 0.95298(19) 0.84340(5) 0.0800(5) Uani d . 1 1 . .
    C C13 1.0733(2) 1.1822(2) 0.93617(7) 0.0534(4) Uani d . 1 1 . .
    H H13 1.0100 1.2754 0.9260 0.064 Uiso calc R 1 1 . .
    O O4 0.5610(2) 0.9263(2) 0.55895(6) 0.0926(5) Uani d . 1 1 . .
    C C9 1.1597(2) 0.9197(2) 0.91180(8) 0.0561(4) Uani d . 1 1 . .
    H H9 1.1550 0.8373 0.8857 0.067 Uiso calc R 1 1 . .
    O O5 1.1103(2) 1.07925(18) 0.67223(7) 0.0818(5) Uani d . 1 1 . .
    O O3 0.3529(2) 0.8124(2) 0.59560(6) 0.0989(6) Uani d . 1 1 . .
    C C10 1.2612(3) 0.9054(3) 0.96550(9) 0.0725(6) Uani d . 1 1 . .
    H H10 1.3260 0.8129 0.9756 0.087 Uiso calc R 1 1 . .
    C C12 1.1757(3) 1.1678(3) 0.99043(7) 0.0637(5) Uani d . 1 1 . .
    C C11 1.2666(3) 1.0267(3) 1.00373(8) 0.0739(6) Uani d . 1 1 . .
    H H11 1.3335 1.0139 1.0398 0.089 Uiso calc R 1 1 . .
    C C14 1.1835(4) 1.3021(3) 1.03270(9) 0.0947(8) Uani d . 1 1 . .
    H H14A 1.1121 1.3893 1.0156 0.142 Uiso calc R 1 1 . .
    H H14B 1.3066 1.3358 1.0436 0.142 Uiso calc R 1 1 . .
    H H14C 1.1367 1.2667 1.0657 0.142 Uiso calc R 1 1 . .
loop_
    _atom_site_aniso_label
    _atom_site_aniso_U_11
    _atom_site_aniso_U_22
    _atom_site_aniso_U_33
    _atom_site_aniso_U_12
    _atom_site_aniso_U_13
    _atom_site_aniso_U_23
    O7 0.0535(6) 0.0349(6) 0.0487(6) -0.0045(4) -0.0147(5) 0.0028(5)
    O8 0.0610(7) 0.0369(6) 0.0502(6) -0.0019(5) -0.0013(5) 0.0013(5)
    C1 0.0426(8) 0.0275(7) 0.0432(8) 0.0017(6) -0.0056(6) -0.0010(6)
    C5 0.0509(9) 0.0403(8) 0.0461(9) 0.0085(7) 0.0115(7) -0.0015(7)
    C3 0.0398(7) 0.0385(8) 0.0444(8) -0.0002(6) -0.0028(6) -0.0039(6)
    C7 0.0369(7) 0.0375(8) 0.0425(8) -0.0071(6) 0.0030(6) 0.0001(6)
    C2 0.0439(8) 0.0318(7) 0.0397(8) -0.0014(6) 0.0002(6) 0.0002(6)
    O6 0.0411(7) 0.1268(14) 0.0802(10) -0.0085(7) 0.0011(7) -0.0216(9)
    C4 0.0473(8) 0.0421(8) 0.0395(8) 0.0081(6) -0.0020(6) -0.0064(6)
    N1 0.0515(8) 0.0516(8) 0.0451(8) -0.0095(7) -0.0002(6) 0.0054(6)
    C8 0.0380(7) 0.0521(9) 0.0402(8) -0.0120(7) 0.0011(6) 0.0028(7)
    C6 0.0386(7) 0.0328(7) 0.0543(9) 0.0026(6) 0.0040(7) -0.0036(6)
    O2 0.0792(9) 0.0595(8) 0.0852(10) -0.0265(7) 0.0204(7) 0.0087(7)
    N3 0.0453(8) 0.0413(8) 0.0786(11) 0.0013(6) 0.0114(8) -0.0086(7)
    N2 0.0637(10) 0.0724(10) 0.0417(8) 0.0131(8) -0.0023(7) -0.0065(7)
    O1 0.0935(10) 0.1009(12) 0.0478(7) -0.0366(9) 0.0178(7) -0.0204(8)
    C13 0.0520(9) 0.0604(10) 0.0471(9) -0.0178(8) 0.0060(7) -0.0026(8)
    O4 0.0837(10) 0.1518(16) 0.0412(7) 0.0160(10) 0.0066(7) 0.0088(9)
    C9 0.0489(9) 0.0654(11) 0.0502(9) -0.0012(8) -0.0035(7) 0.0051(8)
    O5 0.0700(9) 0.0748(10) 0.1047(12) -0.0148(7) 0.0267(8) 0.0253(8)
    O3 0.0843(11) 0.1433(16) 0.0592(9) -0.0384(11) -0.0183(7) -0.0077(9)
    C10 0.0568(11) 0.0928(16) 0.0612(12) 0.0017(10) -0.0103(9) 0.0176(11)
    C12 0.0622(11) 0.0871(14) 0.0417(9) -0.0342(11) 0.0078(8) -0.0066(9)
    C11 0.0560(11) 0.1151(18) 0.0453(10) -0.0233(12) -0.0081(8) 0.0099(11)
    C14 0.1136(18) 0.118(2) 0.0529(12) -0.0513(16) 0.0130(11) -0.0233(12)
_geom_special_details
;
 All esds (except the esd in the dihedral angle between two l.s. planes)
 are estimated using the full covariance matrix.  The cell esds are taken
 into account individually in the estimation of esds in distances, angles
 and torsion angles; correlations between esds in cell parameters are only
 used when they are defined by crystal symmetry.  An approximate (isotropic)
 treatment of cell esds is used for estimating esds involving l.s. planes.
;
loop_
    _geom_bond_atom_site_label_1
    _geom_bond_atom_site_label_2
    _geom_bond_site_symmetry_2
    _geom_bond_distance
    _geom_bond_publ_flag
    O7 C1 . 1.3676(17) ?
    O7 C7 . 1.3820(18) ?
    O8 C7 . 1.1942(18) ?
    C1 C6 . 1.389(2) ?
    C1 C2 . 1.394(2) ?
    C5 C4 . 1.372(2) ?
    C5 C6 . 1.379(2) ?
    C5 H5 . 0.9300 ?
    C3 C4 . 1.375(2) ?
    C3 C2 . 1.377(2) ?
    C3 H3 . 0.9300 ?
    C7 C8 . 1.471(2) ?
    C2 N1 . 1.467(2) ?
    O6 N3 . 1.2132(19) ?
    C4 N2 . 1.472(2) ?
    N1 O2 . 1.2113(18) ?
    N1 O1 . 1.2188(19) ?
    C8 C13 . 1.381(2) ?
    C8 C9 . 1.388(2) ?
    C6 N3 . 1.479(2) ?
    N3 O5 . 1.208(2) ?
    N2 O3 . 1.207(2) ?
    N2 O4 . 1.210(2) ?
    C13 C12 . 1.399(2) ?
    C13 H13 . 0.9300 ?
    C9 C10 . 1.385(2) ?
    C9 H9 . 0.9300 ?
    C10 C11 . 1.367(3) ?
    C10 H10 . 0.9300 ?
    C12 C11 . 1.382(3) ?
    C12 C14 . 1.512(3) ?
    C11 H11 . 0.9300 ?
    C14 H14A . 0.9600 ?
    C14 H14B . 0.9600 ?
    C14 H14C . 0.9600 ?
loop_
    _geom_angle_atom_site_label_1
    _geom_angle_atom_site_label_2
    _geom_angle_atom_site_label_3
    _geom_angle_site_symmetry_1
    _geom_angle_site_symmetry_3
    _geom_angle
    _geom_angle_publ_flag
    C1 O7 C7 . . 117.82(11) ?
    O7 C1 C6 . . 124.20(13) ?
    O7 C1 C2 . . 118.21(14) ?
    C6 C1 C2 . . 117.29(13) ?
    C4 C5 C6 . . 118.72(15) ?
    C4 C5 H5 . . 120.6 ?
    C6 C5 H5 . . 120.6 ?
    C4 C3 C2 . . 116.89(14) ?
    C4 C3 H3 . . 121.6 ?
    C2 C3 H3 . . 121.6 ?
    O8 C7 O7 . . 120.62(13) ?
    O8 C7 C8 . . 128.42(14) ?
    O7 C7 C8 . . 110.95(12) ?
    C3 C2 C1 . . 122.95(14) ?
    C3 C2 N1 . . 117.60(13) ?
    C1 C2 N1 . . 119.44(13) ?
    C5 C4 C3 . . 122.82(14) ?
    C5 C4 N2 . . 118.55(15) ?
    C3 C4 N2 . . 118.61(14) ?
    O2 N1 O1 . . 125.12(15) ?
    O2 N1 C2 . . 117.30(14) ?
    O1 N1 C2 . . 117.52(13) ?
    C13 C8 C9 . . 120.61(15) ?
    C13 C8 C7 . . 118.07(15) ?
    C9 C8 C7 . . 121.32(15) ?
    C5 C6 C1 . . 121.20(14) ?
    C5 C6 N3 . . 116.54(15) ?
    C1 C6 N3 . . 122.25(14) ?
    O5 N3 O6 . . 123.69(16) ?
    O5 N3 C6 . . 117.60(15) ?
    O6 N3 C6 . . 118.70(15) ?
    O3 N2 O4 . . 124.29(16) ?
    O3 N2 C4 . . 117.98(16) ?
    O4 N2 C4 . . 117.73(16) ?
    C8 C13 C12 . . 120.63(18) ?
    C8 C13 H13 . . 119.7 ?
    C12 C13 H13 . . 119.7 ?
    C10 C9 C8 . . 118.80(18) ?
    C10 C9 H9 . . 120.6 ?
    C8 C9 H9 . . 120.6 ?
    C11 C10 C9 . . 120.3(2) ?
    C11 C10 H10 . . 119.9 ?
    C9 C10 H10 . . 119.9 ?
    C11 C12 C13 . . 117.58(18) ?
    C11 C12 C14 . . 121.89(19) ?
    C13 C12 C14 . . 120.5(2) ?
    C10 C11 C12 . . 122.12(17) ?
    C10 C11 H11 . . 118.9 ?
    C12 C11 H11 . . 118.9 ?
    C12 C14 H14A . . 109.5 ?
    C12 C14 H14B . . 109.5 ?
    H14A C14 H14B . . 109.5 ?
    C12 C14 H14C . . 109.5 ?
    H14A C14 H14C . . 109.5 ?
    H14B C14 H14C . . 109.5 ?
loop_
    _geom_torsion_atom_site_label_1
    _geom_torsion_atom_site_label_2
    _geom_torsion_atom_site_label_3
    _geom_torsion_atom_site_label_4
    _geom_torsion_site_symmetry_1
    _geom_torsion_site_symmetry_2
    _geom_torsion_site_symmetry_3
    _geom_torsion_site_symmetry_4
    _geom_torsion
    _geom_torsion_publ_flag
    C7 O7 C1 C6 . . . . 75.78(19) ?
    C7 O7 C1 C2 . . . . -110.65(15) ?
    C1 O7 C7 O8 . . . . 3.5(2) ?
    C1 O7 C7 C8 . . . . -177.40(13) ?
    C4 C3 C2 C1 . . . . -3.5(2) ?
    C4 C3 C2 N1 . . . . 175.52(13) ?
    O7 C1 C2 C3 . . . . -170.71(13) ?
    C6 C1 C2 C3 . . . . 3.3(2) ?
    O7 C1 C2 N1 . . . . 10.3(2) ?
    C6 C1 C2 N1 . . . . -175.72(13) ?
    C6 C5 C4 C3 . . . . 2.1(2) ?
    C6 C5 C4 N2 . . . . -179.10(13) ?
    C2 C3 C4 C5 . . . . 0.7(2) ?
    C2 C3 C4 N2 . . . . -178.05(13) ?
    C3 C2 N1 O2 . . . . 41.7(2) ?
    C1 C2 N1 O2 . . . . -139.18(15) ?
    C3 C2 N1 O1 . . . . -135.63(16) ?
    C1 C2 N1 O1 . . . . 43.4(2) ?
    O8 C7 C8 C13 . . . . 19.5(2) ?
    O7 C7 C8 C13 . . . . -159.49(14) ?
    O8 C7 C8 C9 . . . . -160.88(17) ?
    O7 C7 C8 C9 . . . . 20.1(2) ?
    C4 C5 C6 C1 . . . . -2.3(2) ?
    C4 C5 C6 N3 . . . . 176.60(13) ?
    O7 C1 C6 C5 . . . . 173.36(13) ?
    C2 C1 C6 C5 . . . . -0.3(2) ?
    O7 C1 C6 N3 . . . . -5.5(2) ?
    C2 C1 C6 N3 . . . . -179.14(13) ?
    C5 C6 N3 O5 . . . . 12.3(2) ?
    C1 C6 N3 O5 . . . . -168.75(15) ?
    C5 C6 N3 O6 . . . . -166.39(15) ?
    C1 C6 N3 O6 . . . . 12.5(2) ?
    C5 C4 N2 O3 . . . . 173.96(18) ?
    C3 C4 N2 O3 . . . . -7.2(2) ?
    C5 C4 N2 O4 . . . . -6.7(2) ?
    C3 C4 N2 O4 . . . . 172.15(16) ?
    C9 C8 C13 C12 . . . . -0.6(2) ?
    C7 C8 C13 C12 . . . . 179.01(15) ?
    C13 C8 C9 C10 . . . . 0.5(3) ?
    C7 C8 C9 C10 . . . . -179.05(16) ?
    C8 C9 C10 C11 . . . . 0.4(3) ?
    C8 C13 C12 C11 . . . . -0.3(3) ?
    C8 C13 C12 C14 . . . . -179.62(17) ?
    C9 C10 C11 C12 . . . . -1.3(3) ?
    C13 C12 C11 C10 . . . . 1.3(3) ?
    C14 C12 C11 C10 . . . . -179.43(19) ?
loop_
    _geom_hbond_atom_site_label_D
    _geom_hbond_atom_site_label_H
    _geom_hbond_atom_site_label_A
    _geom_hbond_site_symmetry_A
    _geom_hbond_distance_DH
    _geom_hbond_distance_HA
    _geom_hbond_distance_DA
    _geom_hbond_angle_DHA
    C3 H3 O8 2_646 0.93 2.50 3.4276(19) 176
    C13 H13 O3 2_656 0.93 2.70 3.346(2) 127
data_global
_journal_date_recd_electronic     2012-06-12
_journal_date_accepted     2012-06-16
_journal_name_full     'Acta Crystallographica, Section E'
_journal_year     2012
_journal_volume     68
_journal_issue      7
_journal_page_first     o2187
_journal_page_last     o2187
_journal_paper_category     QO
_journal_paper_doi     10.1107/S1600536812027407
_journal_coeditor_code     TK5112
_publ_contact_author_name     'Dr. Rodolfo Moreno-Fuquen'
_publ_contact_author_address
;
     Departamento de Qu\'imica. Facultad de Ciencias, Universidad
     del Valle, Apartado 25360, Santiago de Cali,
     Colombia
;
_publ_contact_author_email     'rodimo26@yahoo.es'
_publ_contact_author_fax     '57 23 392440'
_publ_contact_author_phone     '57 23 393248'
_publ_section_title
;
2,4,6-Trinitrophenyl 3-methylbenzoate
;
loop_
    _publ_author_name
    _publ_author_address
    'Moreno-Fuquen, Rodolfo'
;    Departamento de Qu\'imica -- Facultad de Ciencias,
     Universidad del Valle
     Apartado 25360, Santiago de Cali,
     Colombia
;
    'Mosquera, Fabricio'
;    Departamento de Qu\'imica -- Facultad de Ciencias,
     Universidad del Valle
     Apartado 25360, Santiago de Cali,
     Colombia
;
    'Ellena, Javier'
;    Instituto de F\'isica de S\~ao Carlos, IFSC,
      Universidade de S\~ao Paulo, USP,
      S\~ao Carlos, SP,
      Brazil
;
    'Tenorio, Juan C.'
;    Instituto de F\'isica de S\~ao Carlos, IFSC,
      Universidade de S\~ao Paulo, USP,
      S\~ao Carlos, SP,
      Brazil
;
