# Supplementary material for: 2,4,6-Trinitro­phenyl 3-methyl­benzoate
Source: Acta Crystallogr Sect E Struct Rep Online. 2012 Jun 23;68(Pt 7):o2187. doi: 10.1107/S1600536812027407 (PMC3393988; doi:10.1107/S1600536812027407)
Supplement: Supplementary file 2 [file e-68-o2187-Isup2.hkl]

# 
# h,k,l, Fc-squared, Fo-squared, sigma(Fo-squared) and status flag 
# 
data_I
_shelx_title ' import in P 21/n' 
_shelx_refln_list_code          4 
_shelx_F_calc_maximum      144.74 
_exptl_crystal_F_000       711.87 
_reflns_d_resolution_high  0.8000 
 
loop_ 
 _symmetry_equiv_pos_as_xyz 
 'x, y, z' 
 '-x, y+1/2, -z+1/2' 
 '-x, -y, -z' 
 'x, -y-1/2, z-1/2' 
 
_cell_length_a     7.4947 
_cell_length_b     8.4366 
_cell_length_c    23.8574 
_cell_angle_alpha  90.000 
_cell_angle_beta   99.365 
_cell_angle_gamma  90.000 
 
_shelx_F_squared_multiplier     1.000 
 
loop_ 
 _refln_index_h 
 _refln_index_k 
 _refln_index_l 
 _refln_F_squared_calc 
 _refln_F_squared_meas 
 _refln_F_squared_sigma 
 _refln_observed_status 
   2   0   0     4701.48     4177.42     37.25 o 
   3   0   0     9060.88     8636.86     80.21 o 
   4   0   0     1369.84     1418.04     15.11 o 
   5   0   0      213.46      196.23      2.69 o 
   6   0   0      235.89      245.95      3.24 o 
   7   0   0      146.14      135.57      2.94 o 
   8   0   0       51.40       60.51      3.32 o 
   9   0   0       37.80       34.34      4.05 o 
   1   1   0     2313.23     2139.84     15.63 o 
   2   1   0      899.34      813.46      5.89 o 
   3   1   0      488.21      454.93      3.12 o 
   4   1   0      423.64      458.07      3.16 o 
   5   1   0       56.03       65.84      0.73 o 
   6   1   0       16.44       16.39      0.66 o 
   7   1   0        6.88        7.23      1.16 o 
   8   1   0        9.22        6.13      1.46 o 
   9   1   0        2.80       -1.17      2.31 o 
   0   2   0    11451.86     9936.04    151.33 o 
   1   2   0     4122.27     3786.16     31.03 o 
   2   2   0      439.42      437.58      3.25 o 
   3   2   0      399.27      390.52      3.12 o 
   4   2   0       24.34       26.28      0.40 o 
   5   2   0        0.91        0.66      0.34 o 
   6   2   0       80.18       75.39      1.33 o 
   7   2   0        1.74        1.95      0.90 o 
   8   2   0        7.89        8.57      2.59 o 
   9   2   0       15.55       17.51      3.35 o 
   1   3   0     6952.79     6860.90     46.17 o 
   2   3   0       26.73       21.60      0.89 o 
   3   3   0     6224.72     6461.39     47.25 o 
   4   3   0      278.78      274.87      2.34 o 
   5   3   0      108.87      124.87      1.64 o 
   6   3   0       23.46       34.16      2.06 o 
   7   3   0       68.81       67.40      2.23 o 
   8   3   0      129.53      137.80      5.48 o 
   0   4   0      131.19      135.78      2.56 o 
   1   4   0     1565.34     1570.27     14.98 o 
   2   4   0      281.10      289.60      3.22 o 
   3   4   0       12.55       13.72      0.63 o 
   4   4   0       27.78       21.58      1.04 o 
   5   4   0        0.86        0.47      0.41 o 
   6   4   0       31.51       26.94      1.35 o 
   7   4   0       24.58       14.16      2.28 o 
   8   4   0       13.42       17.78      2.49 o 
   1   5   0      760.17      802.89     11.58 o 
   2   5   0     1045.47     1117.05     16.16 o 
   3   5   0        5.46        2.61      0.49 o 
   4   5   0      158.23      149.26      4.69 o 
   5   5   0        1.04        2.00      0.61 o 
   6   5   0       20.49       25.68      4.61 o 
   7   5   0       72.17       55.15      2.54 o 
   8   5   0        5.11        1.70      2.35 o 
   0   6   0      338.63      351.04     17.70 o 
   1   6   0       14.02       12.60      0.67 o 
   2   6   0       21.68       22.34      1.39 o 
   3   6   0       21.33       13.50      0.79 o 
   4   6   0        6.24        6.03      0.89 o 
   5   6   0       40.80       41.11      3.85 o 
   6   6   0       37.04       35.48      2.53 o 
   7   6   0        1.75       -1.67      2.81 o 
   1   7   0      237.27      242.39     10.61 o 
   2   7   0      480.01      489.71     23.46 o 
   3   7   0       13.33       11.77      1.61 o 
   4   7   0        7.97        9.39      1.22 o 
   5   7   0       82.18       79.34     10.65 o 
   6   7   0       10.01       13.89      3.26 o 
   0   8   0      179.71      163.76     13.19 o 
   1   8   0      758.97      824.28     55.22 o 
   2   8   0       22.97       17.64      0.95 o 
   3   8   0        4.83        5.42      1.37 o 
   4   8   0       34.11       38.68      3.62 o 
   5   8   0        1.28        3.78      2.62 o 
   6   8   0       15.84        9.66      4.74 o 
   1   9   0       44.65       45.61      5.17 o 
   2   9   0       30.21       24.80      1.90 o 
   3   9   0       19.24       15.85      2.22 o 
   4   9   0        2.05        2.68      2.22 o 
   0  10   0       16.77       13.96      4.33 o 
   1  10   0        3.29        4.33      1.88 o 
   2  10   0        0.10        0.74      3.44 o 
  -9   1   1        3.20        5.75      2.87 o 
  -8   1   1      120.37      120.16      3.54 o 
  -7   1   1        7.96        4.40      0.79 o 
  -6   1   1       93.67       92.00      1.42 o 
  -5   1   1      143.98      131.30      1.89 o 
  -4   1   1      270.71      332.29      2.79 o 
  -3   1   1     1835.52     1836.19     13.00 o 
  -2   1   1     6378.90     5940.09     50.77 o 
  -1   1   1     9078.72     7700.07     88.96 o 
   1   1   1      521.92      472.26      3.61 o 
   2   1   1      504.93      514.54      3.80 o 
   3   1   1      336.44      351.25      2.46 o 
   4   1   1      753.73      814.90      7.67 o 
   5   1   1      363.46      377.17      2.79 o 
   6   1   1       25.74       22.50      0.50 o 
   7   1   1       44.67       40.56      1.21 o 
   8   1   1        5.25        5.03      1.81 o 
   9   1   1       62.97       54.90      4.67 o 
  -9   2   1       19.44       13.35      4.86 o 
  -8   2   1       69.50       63.15      3.28 o 
  -7   2   1       10.60        8.49      2.26 o 
  -6   2   1        1.14        1.56      0.49 o 
  -5   2   1      217.27      252.04      2.45 o 
  -4   2   1       81.76      126.87      1.39 o 
  -3   2   1      441.96      474.34      3.67 o 
  -2   2   1      211.82      177.83      1.42 o 
  -1   2   1     8671.20     7983.30     63.21 o 
   0   2   1     8852.78     8063.05     58.34 o 
   1   2   1    18007.95    14958.90    143.95 o 
   2   2   1        6.21        8.42      0.21 o 
   3   2   1      284.97      258.31      2.16 o 
   4   2   1      168.68      160.68      1.44 o 
   5   2   1      140.89      135.89      2.64 o 
   6   2   1      113.84      114.82      2.28 o 
   7   2   1        4.50        6.53      1.69 o 
   8   2   1        0.66        0.55      2.58 o 
   9   2   1        1.33       -1.27      2.87 o 
  -8   3   1       12.94       10.60      1.92 o 
  -7   3   1       33.38       24.80      1.90 o 
  -6   3   1       44.95       40.08      1.13 o 
  -5   3   1       94.91       97.30      2.85 o 
  -4   3   1      117.95      135.51      1.30 o 
  -3   3   1      154.93      152.25      1.28 o 
  -2   3   1        0.65        1.06      0.17 o 
  -1   3   1     1605.71     1552.75     10.76 o 
   0   3   1      181.58      165.50      1.36 o 
   1   3   1     1219.67     1160.02      8.74 o 
   2   3   1       32.53       27.78      0.48 o 
   3   3   1      836.98      919.16      7.10 o 
   4   3   1       15.47       19.93      1.01 o 
   5   3   1       12.59       15.55      1.05 o 
   6   3   1        8.28        6.86      0.75 o 
   7   3   1       43.37       38.98      2.86 o 
   8   3   1        2.64        3.46      3.23 o 
  -8   4   1       25.05       19.01      2.28 o 
  -7   4   1        7.82        8.87      3.19 o 
  -6   4   1        9.59        5.86      0.92 o 
  -5   4   1        0.32        0.31      0.43 o 
  -4   4   1      228.47      234.15      7.85 o 
  -3   4   1      239.46      293.06      3.12 o 
  -2   4   1      307.76      310.20      3.51 o 
  -1   4   1      412.92      436.84      4.84 o 
   0   4   1     1255.85     1321.80      9.33 o 
   1   4   1      252.96      269.19      2.27 o 
   2   4   1       88.14       90.46      2.27 o 
   3   4   1      647.09      707.76      5.80 o 
   4   4   1       14.12       11.24      0.57 o 
   5   4   1       20.56       18.67      0.69 o 
   6   4   1       32.65       29.86      2.91 o 
   7   4   1       12.62       12.92      4.01 o 
   8   4   1        2.04        6.84      4.78 o 
  -8   5   1        1.87       -0.77      2.06 o 
  -7   5   1        9.44        8.50      2.21 o 
  -6   5   1      304.17      324.86     13.67 o 
  -5   5   1       63.14       65.14      3.16 o 
  -4   5   1        1.80        1.05      0.41 o 
  -3   5   1      102.79      112.61      6.30 o 
  -2   5   1     1015.13     1057.32     18.61 o 
  -1   5   1      314.99      331.06     11.45 o 
   0   5   1        8.23        6.08      0.51 o 
   1   5   1        5.52        4.88      0.58 o 
   2   5   1       53.87       59.03      2.69 o 
   3   5   1        2.46        2.38      0.36 o 
   4   5   1       11.50       11.06      0.55 o 
   5   5   1       23.79       20.70      1.37 o 
   6   5   1      155.97      165.66      7.90 o 
   7   5   1       25.10       25.72      2.29 o 
   8   5   1        8.86       12.93      2.98 o 
  -7   6   1       22.92       22.49      2.97 o 
  -6   6   1        0.86       -1.22      1.88 o 
  -5   6   1       12.40        7.30      2.50 o 
  -4   6   1       31.42       27.49      0.94 o 
  -3   6   1       49.96       50.26      1.43 o 
  -2   6   1      223.33      218.97      4.09 o 
  -1   6   1       86.10       93.49      1.17 o 
   0   6   1      365.54      371.47     14.96 o 
   1   6   1      107.38      111.77      5.98 o 
   2   6   1      743.27      744.30     25.98 o 
   3   6   1       22.96       20.00      0.58 o 
   4   6   1       11.59       11.27      0.82 o 
   5   6   1      111.66      110.74      2.85 o 
   6   6   1        1.34        1.78      1.79 o 
   7   6   1        9.28       12.93      5.87 o 
  -6   7   1       21.70       17.87      2.75 o 
  -5   7   1        6.76        5.60      2.05 o 
  -4   7   1        9.28        6.43      2.10 o 
  -3   7   1        3.19        3.02      1.08 o 
  -2   7   1      367.10      409.19     13.64 o 
  -1   7   1      299.47      302.51     15.76 o 
   0   7   1       72.40       62.00      4.05 o 
   1   7   1        3.90        7.83      0.74 o 
   2   7   1       34.06       29.52      0.86 o 
   3   7   1        0.03        1.50      0.84 o 
   4   7   1       29.34       29.02      1.51 o 
   5   7   1       33.06       33.68      2.03 o 
   6   7   1       46.88       37.89      2.58 o 
  -6   8   1        0.33        0.68      3.17 o 
  -5   8   1       42.08       46.97      7.99 o 
  -4   8   1       17.71       18.81      2.71 o 
  -3   8   1      146.33      146.52      8.62 o 
  -2   8   1       17.50       17.02      2.17 o 
  -1   8   1       44.45       55.09      3.66 o 
   0   8   1      103.51      111.13      7.36 o 
   1   8   1       38.76       38.48      1.32 o 
   2   8   1       45.62       53.26      1.37 o 
   3   8   1       47.17       45.30      2.86 o 
   4   8   1       11.26        6.51      2.16 o 
   5   8   1       19.35       19.93      2.48 o 
  -4   9   1       22.44       19.57      2.91 o 
  -3   9   1       37.22       29.74      2.29 o 
  -2   9   1      114.47      112.10     12.06 o 
  -1   9   1        9.18       10.34      1.90 o 
   0   9   1       38.29       33.29      4.55 o 
   1   9   1        1.03        1.56      1.32 o 
   2   9   1        3.59        3.99      1.61 o 
   3   9   1       12.60        9.09      1.56 o 
   4   9   1        2.77        0.97      4.86 o 
  -2  10   1       19.23       17.17      6.81 o 
  -1  10   1        2.48        4.54      1.85 o 
   0  10   1        7.58        4.71      2.59 o 
   1  10   1       14.45       15.62      4.70 o 
   2  10   1        0.63       -1.38      2.29 o 
  -9   0   2       20.05       15.30      2.93 o 
  -8   0   2        2.30        2.81      1.99 o 
  -7   0   2       22.50       18.62      0.80 o 
  -6   0   2        0.39        0.83      0.47 o 
  -5   0   2        0.95        0.13      0.38 o 
  -4   0   2     4948.21     5545.50     65.03 o 
  -3   0   2     6320.98     5882.50     63.90 o 
  -2   0   2     4463.29     4199.58     43.38 o 
  -1   0   2      137.24      142.43      2.04 o 
   1   0   2      323.76      331.63      3.49 o 
   2   0   2     7025.17     6492.54     63.05 o 
   3   0   2        4.69        9.41      0.34 o 
   4   0   2        2.68        7.58      0.40 o 
   5   0   2       88.94       87.81      1.13 o 
   6   0   2       32.68       32.85      0.96 o 
   7   0   2       98.07      100.17      2.54 o 
   8   0   2       42.11       49.31      3.15 o 
   9   0   2        8.44        7.59      3.32 o 
  -9   1   2       37.15       29.57      4.68 o 
  -8   1   2       12.45       11.54      1.94 o 
  -7   1   2       65.27       55.30      2.79 o 
  -6   1   2        0.16       -0.25      0.45 o 
  -5   1   2        0.24       -0.08      0.34 o 
  -4   1   2       32.84       43.94      0.63 o 
  -3   1   2      842.60      741.01      5.39 o 
  -2   1   2     4173.80     4001.11     33.03 o 
  -1   1   2        0.08        3.17      0.18 o 
   0   1   2     1945.10     1741.50     15.05 o 
   1   1   2        2.87        2.89      0.15 o 
   2   1   2      182.52      179.87      1.53 o 
   3   1   2      293.92      312.22      4.36 o 
   4   1   2        1.13        1.65      0.21 o 
   5   1   2      114.81      117.58      1.12 o 
   6   1   2        0.00       -0.07      0.43 o 
   7   1   2      131.34      138.40      3.41 o 
   8   1   2        0.71        2.41      2.39 o 
   9   1   2        0.63        3.23      3.56 o 
  -9   2   2        2.45        4.82      3.08 o 
  -8   2   2       25.76       25.44      2.56 o 
  -7   2   2      131.14      125.93      5.96 o 
  -6   2   2      145.13      157.59      4.38 o 
  -5   2   2       26.94       28.03      0.78 o 
  -4   2   2     1019.78     1083.96      8.83 o 
  -3   2   2     1680.53     1764.39     13.20 o 
  -2   2   2      217.38      199.30      2.23 o 
  -1   2   2    13185.02    11841.87    109.07 o 
   0   2   2     4534.09     4195.01     30.51 o 
   1   2   2     2910.52     2699.68     20.49 o 
   2   2   2      348.21      363.73      3.82 o 
   3   2   2        8.68       10.93      0.38 o 
   4   2   2      345.78      350.26      2.77 o 
   5   2   2      463.76      458.84      5.49 o 
   6   2   2       12.48       12.18      0.45 o 
   7   2   2       21.12       20.94      1.15 o 
   8   2   2       12.55       18.54      4.97 o 
  -8   3   2        2.84        7.41      2.07 o 
  -7   3   2        7.95        6.25      1.47 o 
  -6   3   2       35.00       35.00      1.06 o 
  -5   3   2      154.38      166.57      2.00 o 
  -4   3   2     1457.27     1531.75     14.59 o 
  -3   3   2      722.37      751.05      5.25 o 
  -2   3   2      164.87      165.07      1.45 o 
  -1   3   2    12667.32    12361.63    109.25 o 
   0   3   2        4.24        4.44      0.46 o 
   1   3   2      868.22      856.44      6.35 o 
   2   3   2     2485.23     2484.69     18.50 o 
   3   3   2      929.38     1043.94      8.52 o 
   4   3   2      268.11      243.57      2.22 o 
   5   3   2       37.03       37.34      0.91 o 
   6   3   2        3.51        5.37      0.57 o 
   7   3   2       45.20       49.20      2.07 o 
   8   3   2       32.88       33.07      2.88 o 
  -8   4   2       35.44       34.65      2.65 o 
  -7   4   2       20.04       19.23      2.18 o 
  -6   4   2        1.66        1.13      0.98 o 
  -5   4   2        0.22        0.21      0.26 o 
  -4   4   2        0.54        0.30      0.36 o 
  -3   4   2      466.74      493.15      9.40 o 
  -2   4   2        3.54        4.26      0.29 o 
  -1   4   2      623.45      654.74      8.08 o 
   0   4   2      348.88      323.40      2.64 o 
   1   4   2      709.45      747.28      6.03 o 
   2   4   2       72.55       69.52      0.90 o 
   3   4   2      403.47      432.77      3.86 o 
   4   4   2       10.93       10.55      0.76 o 
   5   4   2       20.75       15.13      1.25 o 
   6   4   2        2.76        1.20      0.98 o 
   7   4   2        0.50       -0.11      1.36 o 
   8   4   2        1.59        1.21      5.28 o 
  -8   5   2        1.98        2.12      2.26 o 
  -7   5   2        2.41        2.78      1.82 o 
  -6   5   2       36.12       40.80      3.75 o 
  -5   5   2      398.83      422.92     11.88 o 
  -4   5   2        4.88        4.37      0.51 o 
  -3   5   2      123.01      131.77      4.18 o 
  -2   5   2     2973.05     3181.39     43.68 o 
  -1   5   2       56.58       50.85      0.79 o 
   0   5   2      405.81      414.02      5.67 o 
   1   5   2      845.67      913.35     14.56 o 
   2   5   2     1048.29     1140.44     15.22 o 
   3   5   2       85.38       95.32      4.75 o 
   4   5   2       99.59       94.03      3.50 o 
   5   5   2       15.73       11.74      1.77 o 
   6   5   2        9.36       10.67      1.76 o 
   7   5   2       17.43       15.26      3.23 o 
   8   5   2        0.02        0.05      2.72 o 
  -7   6   2        0.06        3.77      2.17 o 
  -6   6   2        2.92       -0.45      3.78 o 
  -5   6   2       14.38       10.58      1.62 o 
  -4   6   2      260.00      276.05     11.97 o 
  -3   6   2        0.09        0.52      0.66 o 
  -2   6   2      438.52      423.47     15.75 o 
  -1   6   2       56.12       58.01      1.91 o 
   0   6   2       84.57       72.88      4.34 o 
   1   6   2       11.70       13.83      0.80 o 
   2   6   2      186.24      195.26      8.53 o 
   3   6   2       30.39       25.90      1.18 o 
   4   6   2        8.26        5.31      0.75 o 
   5   6   2       10.15        6.70      1.29 o 
   6   6   2        1.63        2.07      1.59 o 
   7   6   2       16.67       15.23      2.84 o 
  -6   7   2        2.10        2.90      2.25 o 
  -5   7   2       40.58       39.87      2.78 o 
  -4   7   2        2.58        5.06      1.25 o 
  -3   7   2       29.14       20.20      1.13 o 
  -2   7   2      160.97      176.05     11.79 o 
  -1   7   2       91.42       87.06      5.53 o 
   0   7   2       27.06       27.45      0.98 o 
   1   7   2       59.72       64.51      3.83 o 
   2   7   2        0.53        1.80      0.47 o 
   3   7   2        0.94        0.69      0.53 o 
   4   7   2       15.69       17.14      1.41 o 
   5   7   2        1.40        2.86      1.33 o 
   6   7   2       15.66        9.45      2.34 o 
  -6   8   2        1.40       -0.94      2.98 o 
  -5   8   2        0.00       -1.32      2.22 o 
  -4   8   2        4.58        5.17      2.27 o 
  -3   8   2      107.50      105.10      3.60 o 
  -2   8   2       40.74       50.81      1.46 o 
  -1   8   2       39.85       43.27      3.41 o 
   0   8   2        5.14        4.90      1.09 o 
   1   8   2      216.38      240.40     14.67 o 
   2   8   2       18.77       20.23      1.18 o 
   3   8   2       32.05       30.11      1.74 o 
   4   8   2        1.05        2.83      1.74 o 
   5   8   2        3.16        6.34      2.45 o 
  -4   9   2        6.78        8.40      2.50 o 
  -3   9   2      207.72      191.09      6.71 o 
  -2   9   2      111.71      104.75      8.86 o 
  -1   9   2       14.28       14.18      1.17 o 
   0   9   2        6.06        6.21      1.25 o 
   1   9   2        3.24        5.73      1.08 o 
   2   9   2        2.05        5.09      1.45 o 
   3   9   2        4.32        3.81      1.74 o 
   4   9   2        6.82        3.16      5.37 o 
  -2  10   2       15.80       15.27      4.62 o 
  -1  10   2        0.16       -1.52      1.70 o 
   0  10   2       19.83       19.37      2.70 o 
   1  10   2        7.89        4.70      1.89 o 
   2  10   2        9.22        7.75      1.98 o 
  -9   1   3        4.42        1.10      2.05 o 
  -8   1   3      202.82      205.47      8.52 o 
  -7   1   3        2.35        1.49      0.71 o 
  -6   1   3        0.45        0.01      0.44 o 
  -5   1   3        0.64        0.38      0.39 o 
  -4   1   3       28.38       26.58      0.45 o 
  -3   1   3       57.70       71.06      0.82 o 
  -2   1   3     6796.27     6350.08     69.01 o 
  -1   1   3     1459.87     1379.32     13.62 o 
   0   1   3      833.49      717.03      6.39 o 
   1   1   3     1975.68     1844.78     14.50 o 
   2   1   3     1657.86     1456.09     10.94 o 
   3   1   3       21.69       19.91      0.35 o 
   4   1   3      523.83      468.04      4.07 o 
   5   1   3      111.25      111.40      1.84 o 
   6   1   3        5.38        2.76      0.34 o 
   7   1   3        6.49        4.22      1.09 o 
   8   1   3       21.19       22.44      2.23 o 
   9   1   3        3.59        2.89      2.79 o 
  -9   2   3        1.53       -0.50      2.64 o 
  -8   2   3        7.46        4.25      2.27 o 
  -7   2   3       99.64      103.08      3.10 o 
  -6   2   3        2.18        1.73      0.66 o 
  -5   2   3        1.89        1.80      0.37 o 
  -4   2   3       13.71        8.27      0.82 o 
  -3   2   3      310.27      337.14      2.91 o 
  -2   2   3     2411.67     2352.64     17.30 o 
  -1   2   3     2499.68     2545.25     18.68 o 
   0   2   3       69.04       60.82      0.74 o 
   1   2   3      308.22      317.53      2.79 o 
   2   2   3     1215.97     1130.27      9.49 o 
   3   2   3        0.67        0.38      0.20 o 
   4   2   3      236.02      236.06      1.95 o 
   5   2   3       60.06       67.51      2.61 o 
   6   2   3      156.87      155.95      5.34 o 
   7   2   3       24.17       22.30      1.30 o 
   8   2   3       20.59       18.14      2.63 o 
  -8   3   3        0.02        5.42      3.33 o 
  -7   3   3       79.87       71.24      2.53 o 
  -6   3   3       19.85       17.94      1.01 o 
  -5   3   3       16.87       15.92      0.60 o 
  -4   3   3       61.56       55.46      3.04 o 
  -3   3   3      450.13      481.09      3.89 o 
  -2   3   3      687.91      661.54      5.48 o 
  -1   3   3     6436.08     6339.93     46.24 o 
   0   3   3       66.54       62.61      0.71 o 
   1   3   3      179.60      168.00      3.20 o 
   2   3   3       95.13       99.07      1.39 o 
   3   3   3      242.63      247.38      2.17 o 
   4   3   3        0.65        0.80      0.30 o 
   5   3   3       63.96       60.15      0.91 o 
   6   3   3       98.94       99.97      1.46 o 
   7   3   3       31.62       31.16      3.46 o 
   8   3   3       21.15       16.64      4.20 o 
  -8   4   3        5.95        5.21      3.01 o 
  -7   4   3       19.87       14.81      1.72 o 
  -6   4   3       48.17       50.63      4.92 o 
  -5   4   3        2.25        1.74      0.27 o 
  -4   4   3       43.42       37.80      0.65 o 
  -3   4   3        4.70        2.35      0.31 o 
  -2   4   3      121.67      107.72      2.90 o 
  -1   4   3      173.93      154.23      1.83 o 
   0   4   3       40.39       38.77      0.84 o 
   1   4   3       55.15       67.80      0.85 o 
   2   4   3       12.62       18.81      0.78 o 
   3   4   3      728.95      749.60     10.93 o 
   4   4   3       13.60       15.67      0.82 o 
   5   4   3        9.96       10.46      0.68 o 
   6   4   3       23.31       23.58      1.81 o 
   7   4   3       56.45       54.91      2.32 o 
   8   4   3        1.08        1.52      2.55 o 
  -8   5   3        4.06        0.11      2.11 o 
  -7   5   3        1.95        3.03      1.83 o 
  -6   5   3       66.05       71.32      2.84 o 
  -5   5   3        9.10       10.05      0.83 o 
  -4   5   3        5.40        4.67      0.52 o 
  -3   5   3        6.45        7.79      0.70 o 
  -2   5   3       86.86       77.30      0.95 o 
  -1   5   3      142.73      144.70      3.83 o 
   0   5   3        0.04        0.68      0.67 o 
   1   5   3        4.95        4.03      0.40 o 
   2   5   3        2.76        4.58      0.24 o 
   3   5   3      198.90      208.20      8.64 o 
   4   5   3       88.98      100.29      1.77 o 
   5   5   3        1.67        1.13      0.67 o 
   6   5   3        5.38        9.39      1.28 o 
   7   5   3       25.27       23.47      2.57 o 
  -7   6   3        8.89        7.48      2.01 o 
  -6   6   3        3.92        1.06      2.03 o 
  -5   6   3       10.71       13.74      1.59 o 
  -4   6   3      102.30      109.30      1.96 o 
  -3   6   3      116.09      110.22      5.18 o 
  -2   6   3      151.72      144.35      7.54 o 
  -1   6   3      407.06      411.04     11.86 o 
   0   6   3        8.34        8.99      1.32 o 
   1   6   3       27.42       28.75      1.38 o 
   2   6   3      307.13      290.70      8.16 o 
   3   6   3        5.13        5.53      1.33 o 
   4   6   3       10.99       13.98      0.78 o 
   5   6   3        9.69        9.12      1.45 o 
   6   6   3        0.12       -0.23      1.75 o 
   7   6   3        8.16       12.80      2.96 o 
  -7   7   3        0.98        0.83      5.46 o 
  -6   7   3        7.32       11.08      3.29 o 
  -5   7   3       14.19       18.81      2.07 o 
  -4   7   3        3.38        1.81      1.27 o 
  -3   7   3        0.17        0.54      0.84 o 
  -2   7   3      458.83      452.69     23.80 o 
  -1   7   3      505.66      511.66     17.85 o 
   0   7   3      231.07      244.86      9.70 o 
   1   7   3       33.21       36.94      2.95 o 
   2   7   3       71.83       69.13      3.57 o 
   3   7   3        1.95        2.92      0.80 o 
   4   7   3       24.23       21.21      1.60 o 
   5   7   3        4.50        6.83      2.25 o 
   6   7   3       64.52       67.74      3.28 o 
  -6   8   3        0.01        4.46      3.35 o 
  -5   8   3       10.24        9.19      2.18 o 
  -4   8   3       15.96       10.28      1.70 o 
  -3   8   3      268.46      284.16     20.31 o 
  -2   8   3       27.19       27.58      2.93 o 
  -1   8   3        0.02       -0.17      0.97 o 
   0   8   3       34.80       35.36      4.22 o 
   1   8   3       28.09       27.56      1.78 o 
   2   8   3        0.55        2.33      1.10 o 
   3   8   3        2.39        0.66      1.25 o 
   4   8   3        0.62       -1.42      1.42 o 
   5   8   3       18.06       19.80      3.05 o 
  -4   9   3        4.25        1.84      3.22 o 
  -3   9   3        8.28        9.29      2.01 o 
  -2   9   3      189.65      177.14      3.91 o 
  -1   9   3        0.27        0.75      1.59 o 
   0   9   3       22.16       25.36      1.83 o 
   1   9   3       25.11       20.65      1.59 o 
   2   9   3        3.51        0.80      1.75 o 
   3   9   3        0.03       -1.19      2.06 o 
   4   9   3        1.73        3.24      2.12 o 
  -2  10   3        0.00        0.73      2.08 o 
  -1  10   3        1.84        0.26      1.66 o 
   0  10   3        5.30        7.98      4.51 o 
   1  10   3       45.92       39.19      6.48 o 
   2  10   3       18.62       22.96      7.16 o 
  -9   0   4       17.82        9.74      3.15 o 
  -8   0   4        0.64       -1.40      1.52 o 
  -7   0   4       58.42       70.98      3.08 o 
  -6   0   4      207.03      216.71      3.45 o 
  -5   0   4      321.30      316.14      4.66 o 
  -4   0   4     1063.01     1199.56     14.65 o 
  -3   0   4    13883.65    13071.75    199.47 o 
  -1   0   4      742.71      676.81     10.79 o 
   1   0   4     5493.34     5166.55     50.42 o 
   2   0   4      143.39      127.88      1.46 o 
   3   0   4     2547.81     2522.00     25.29 o 
   4   0   4     1270.74     1384.70     13.44 o 
   5   0   4     1190.73     1250.81     12.43 o 
   6   0   4        7.26        4.97      0.53 o 
   7   0   4        9.86       11.41      1.49 o 
   8   0   4        2.29        3.02      2.11 o 
  -9   1   4       11.85       13.07      2.79 o 
  -8   1   4       38.18       38.58      1.69 o 
  -7   1   4       26.56       25.64      1.55 o 
  -6   1   4        0.49        0.98      0.49 o 
  -5   1   4      331.55      364.59      3.90 o 
  -4   1   4       44.82       53.40      0.71 o 
  -3   1   4        6.23        5.11      0.17 o 
  -2   1   4     5505.98     5354.03     55.13 o 
  -1   1   4        0.34        0.60      0.20 o 
   0   1   4     1911.10     1782.58     17.14 o 
   1   1   4     8792.43     7957.41     62.92 o 
   2   1   4     1443.77     1404.68     10.86 o 
   3   1   4        6.10        6.17      0.34 o 
   4   1   4       72.02       69.63      0.80 o 
   5   1   4      108.91      105.38      1.10 o 
   6   1   4       40.44       39.88      0.76 o 
   7   1   4       90.00       89.50      1.86 o 
   8   1   4       15.28       12.98      2.54 o 
  -9   2   4        1.07        1.81      3.28 o 
  -8   2   4        0.79       -0.89      1.77 o 
  -7   2   4       35.58       35.10      1.41 o 
  -6   2   4       33.01       29.57      1.04 o 
  -5   2   4      348.85      395.21      4.40 o 
  -4   2   4       16.06       11.47      0.38 o 
  -3   2   4      992.53      973.22      8.37 o 
  -2   2   4       96.82       79.46      0.87 o 
  -1   2   4      130.26      141.31      1.39 o 
   0   2   4      160.79      151.88      2.39 o 
   1   2   4     1402.02     1326.96     10.59 o 
   2   2   4     2036.31     2108.88     15.70 o 
   3   2   4     1237.43     1171.68      8.74 o 
   4   2   4      115.39      102.94      1.05 o 
   5   2   4      111.24      117.81      1.24 o 
   6   2   4        9.23        8.90      0.59 o 
   7   2   4       46.82       53.35      1.59 o 
   8   2   4        2.70        3.27      1.85 o 
  -8   3   4        2.26        1.26      1.60 o 
  -7   3   4       14.10       10.27      3.15 o 
  -6   3   4       36.29       35.42      1.19 o 
  -5   3   4      564.34      595.88      9.50 o 
  -4   3   4      498.67      508.19      6.92 o 
  -3   3   4      310.84      319.22      2.77 o 
  -2   3   4     1448.30     1398.09     11.50 o 
  -1   3   4      833.27      871.54      6.65 o 
   0   3   4      689.68      663.79      5.29 o 
   1   3   4      310.86      282.66      2.58 o 
   2   3   4       83.89       95.38      1.04 o 
   3   3   4       59.50       36.41      2.30 o 
   4   3   4      107.43      106.65      1.09 o 
   5   3   4       96.28       97.75      1.24 o 
   6   3   4       86.39       89.40      4.59 o 
   7   3   4      156.36      171.36      8.34 o 
   8   3   4       12.25       14.60      2.12 o 
  -8   4   4        5.78       10.47      2.28 o 
  -7   4   4       11.71       13.37      1.73 o 
  -6   4   4       15.60       12.32      1.32 o 
  -5   4   4        7.52        6.80      0.69 o 
  -4   4   4      130.27      131.12      5.11 o 
  -3   4   4       28.04       35.04      0.78 o 
  -2   4   4       96.54       89.74      1.16 o 
  -1   4   4     1090.90     1115.52      8.79 o 
   0   4   4      341.39      323.74      2.83 o 
   1   4   4       55.79       59.19      0.85 o 
   2   4   4        0.76        0.79      0.21 o 
   3   4   4       70.13       62.35      0.96 o 
   4   4   4      113.61      115.45      1.33 o 
   5   4   4       67.78       67.86      1.32 o 
   6   4   4       12.81       15.25      0.90 o 
   7   4   4        4.22        3.38      1.65 o 
   8   4   4        1.65        0.45      2.33 o 
  -8   5   4        0.52        1.42      2.26 o 
  -7   5   4        0.06        2.09      2.48 o 
  -6   5   4       31.97       26.58      1.86 o 
  -5   5   4       56.91       66.75      3.04 o 
  -4   5   4       13.94       13.50      1.09 o 
  -3   5   4       89.41       93.56      2.65 o 
  -2   5   4     1176.62     1311.31     28.61 o 
  -1   5   4       47.65       39.10      2.57 o 
   0   5   4      341.47      344.40      9.73 o 
   1   5   4        0.55        0.85      0.38 o 
   2   5   4       52.57       65.38      1.73 o 
   3   5   4       26.14       22.80      0.75 o 
   4   5   4       53.96       44.88      1.04 o 
   5   5   4        0.73        0.26      0.76 o 
   6   5   4       49.59       49.10      4.76 o 
   7   5   4        0.34        2.27      2.10 o 
  -7   6   4        2.31       -0.60      2.06 o 
  -6   6   4        2.49        4.28      2.08 o 
  -5   6   4       31.08       30.06      1.79 o 
  -4   6   4        2.45        4.00      0.71 o 
  -3   6   4        0.66        0.21      0.53 o 
  -2   6   4      584.78      612.90     19.75 o 
  -1   6   4      484.65      468.67     11.30 o 
   0   6   4      345.31      347.62      6.79 o 
   1   6   4        0.15        0.19      0.50 o 
   2   6   4       67.95       66.92      1.98 o 
   3   6   4       20.30       15.72      1.10 o 
   4   6   4       95.81       89.32      4.07 o 
   5   6   4        5.19        5.82      1.39 o 
   6   6   4        0.24        2.54      1.83 o 
   7   6   4        0.51        2.53      2.41 o 
  -7   7   4        4.17        4.44      3.32 o 
  -6   7   4       41.34       37.63      3.06 o 
  -5   7   4        0.35        2.47      1.50 o 
  -4   7   4       12.17       11.34      1.24 o 
  -3   7   4       82.80       76.79      4.84 o 
  -2   7   4       70.97       62.67      4.82 o 
  -1   7   4       88.08       81.18      3.62 o 
   0   7   4        2.21        3.35      0.90 o 
   1   7   4        2.07        2.96      0.69 o 
   2   7   4       14.04       16.31      2.23 o 
   3   7   4       45.31       41.86      1.34 o 
   4   7   4        0.05       -1.22      1.22 o 
   5   7   4        6.09        5.07      3.46 o 
   6   7   4        0.23        1.69      2.17 o 
  -6   8   4       30.86       28.78      3.90 o 
  -5   8   4        3.13        1.40      2.11 o 
  -4   8   4        0.00        0.24      5.15 o 
  -3   8   4      558.42      611.60     19.73 o 
  -2   8   4      196.67      196.78      3.02 o 
  -1   8   4      147.44      145.65      6.80 o 
   0   8   4       56.59       55.90      3.61 o 
   1   8   4       63.74       54.44      1.44 o 
   2   8   4       42.65       53.05      1.86 o 
   3   8   4       76.43       65.58      6.96 o 
   4   8   4       36.80       31.36      2.13 o 
   5   8   4       31.26       30.84      2.83 o 
  -4   9   4        7.21        7.45      2.47 o 
  -3   9   4       22.71       21.01      2.97 o 
  -2   9   4        1.59        2.54      1.52 o 
  -1   9   4        0.22        1.69      1.36 o 
   0   9   4       10.12        9.88      3.48 o 
   1   9   4        4.37        4.07      1.34 o 
   2   9   4       22.92       25.21      2.02 o 
   3   9   4        1.71       -1.48      1.72 o 
   4   9   4        4.77        4.69      2.23 o 
  -2  10   4        7.26       10.84      2.15 o 
  -1  10   4        1.12        2.91      1.71 o 
   0  10   4        2.42        5.64      1.93 o 
   1  10   4        3.19        3.93      1.88 o 
   2  10   4        1.13        4.53      1.95 o 
  -9   1   5        2.39        5.47      3.58 o 
  -8   1   5       14.83       14.71      1.32 o 
  -7   1   5        0.77        2.07      0.95 o 
  -6   1   5       31.71       27.42      1.53 o 
  -5   1   5       63.30       77.16      1.15 o 
  -4   1   5      500.12      490.32      4.47 o 
  -3   1   5       21.36       16.64      0.35 o 
  -2   1   5     2081.84     2061.05     21.73 o 
  -1   1   5    13025.08    11376.08    154.88 o 
   0   1   5      523.39      448.52      3.99 o 
   1   1   5       94.89       72.87      0.76 o 
   2   1   5       79.81       81.42      0.90 o 
   3   1   5       55.20       60.26      0.76 o 
   4   1   5      250.74      243.17      2.08 o 
   5   1   5      185.81      189.64      2.79 o 
   6   1   5       82.80       84.68      1.16 o 
   7   1   5       12.87       13.35      1.21 o 
   8   1   5       22.52       22.81      1.93 o 
  -9   2   5        0.47        0.65      2.36 o 
  -8   2   5        2.45        1.19      2.13 o 
  -7   2   5       28.47       23.86      1.25 o 
  -6   2   5       26.91       26.87      1.00 o 
  -5   2   5       11.07        8.65      0.36 o 
  -4   2   5     1177.83     1176.08      9.87 o 
  -3   2   5      400.25      430.21      3.87 o 
  -2   2   5       66.20       52.40      1.59 o 
  -1   2   5      167.63      147.92      1.51 o 
   0   2   5      536.85      478.19      4.38 o 
   1   2   5        9.98       17.12      0.51 o 
   2   2   5       30.65       30.13      0.82 o 
   3   2   5       51.60       53.48      0.72 o 
   4   2   5      590.94      624.77      4.79 o 
   5   2   5       71.18       68.30      1.14 o 
   6   2   5        3.41        2.09      0.57 o 
   7   2   5        5.79        8.02      1.07 o 
   8   2   5       22.44       23.19      3.66 o 
  -8   3   5        0.40        3.63      1.75 o 
  -7   3   5        0.00       -0.37      2.39 o 
  -6   3   5       14.49       12.20      1.59 o 
  -5   3   5       28.48       29.09      0.75 o 
  -4   3   5      590.14      627.73      8.56 o 
  -3   3   5       39.21       54.67      0.80 o 
  -2   3   5       11.54        4.68      0.26 o 
  -1   3   5       66.01       77.85      0.87 o 
   0   3   5     1353.12     1383.31     12.26 o 
   1   3   5      223.33      265.27      2.59 o 
   2   3   5      410.82      442.39      3.70 o 
   3   3   5       57.77       63.39      0.84 o 
   4   3   5       27.77       25.77      0.53 o 
   5   3   5       30.58       30.21      1.83 o 
   6   3   5       19.42       17.38      1.08 o 
   7   3   5       58.55       63.77      2.41 o 
   8   3   5        0.11       -0.49      2.44 o 
  -8   4   5        1.94        3.28      2.03 o 
  -7   4   5        6.42        5.39      1.77 o 
  -6   4   5       33.29       34.63      1.49 o 
  -5   4   5       42.88       38.21      1.01 o 
  -4   4   5        7.26        6.75      0.43 o 
  -3   4   5       46.24       42.05      1.13 o 
  -2   4   5        2.40        3.84      0.28 o 
  -1   4   5        9.81       18.14      0.45 o 
   0   4   5      252.20      264.53      2.38 o 
   1   4   5      836.28      934.06      7.45 o 
   2   4   5       15.59       15.00      0.42 o 
   3   4   5        7.85        9.67      0.50 o 
   4   4   5       15.61       16.20      0.54 o 
   5   4   5       38.85       40.79      1.17 o 
   6   4   5        6.60        7.20      1.25 o 
   7   4   5        2.49        4.88      2.00 o 
   8   4   5       38.41       37.39      3.08 o 
  -8   5   5       25.82       27.79      2.97 o 
  -7   5   5        4.12        6.07      2.49 o 
  -6   5   5        2.74        3.62      1.83 o 
  -5   5   5       54.74       47.60      5.62 o 
  -4   5   5       67.25       54.65      1.54 o 
  -3   5   5       18.73       17.56      0.65 o 
  -2   5   5      724.92      741.49     19.09 o 
  -1   5   5       39.79       44.47      2.43 o 
   0   5   5        9.47       10.07      0.79 o 
   1   5   5      379.09      384.11      3.99 o 
   2   5   5        6.93        4.90      0.36 o 
   3   5   5       79.60       87.43      1.47 o 
   4   5   5      239.18      237.61      8.34 o 
   5   5   5        1.67        1.39      0.69 o 
   6   5   5       10.68       12.98      1.52 o 
   7   5   5       62.31       70.86      5.67 o 
  -7   6   5        4.61        4.77      4.41 o 
  -6   6   5       30.85       25.61      2.32 o 
  -5   6   5        5.62        8.34      2.00 o 
  -4   6   5       29.56       26.02      1.05 o 
  -3   6   5       55.29       69.70      3.41 o 
  -2   6   5      184.43      183.94      5.88 o 
  -1   6   5       96.61       97.78      2.77 o 
   0   6   5       81.64       90.10      2.61 o 
   1   6   5       23.25       21.84      0.81 o 
   2   6   5       59.70       50.16      1.74 o 
   3   6   5      147.33      135.84      3.11 o 
   4   6   5      109.01      114.71      8.75 o 
   5   6   5        1.37        0.81      1.25 o 
   6   6   5        4.64        4.58      1.89 o 
   7   6   5       37.04       32.81      2.86 o 
  -6   7   5       42.80       40.99      3.56 o 
  -5   7   5       40.09       38.42      2.51 o 
  -4   7   5      183.28      212.28     16.04 o 
  -3   7   5        5.88        5.97      1.02 o 
  -2   7   5        4.53        4.30      0.62 o 
  -1   7   5       37.85       42.26      1.22 o 
   0   7   5        3.09        2.71      0.80 o 
   1   7   5      159.82      168.02      2.61 o 
   2   7   5        0.83        0.42      0.98 o 
   3   7   5       68.44       64.84      6.15 o 
   4   7   5        2.93        0.41      1.20 o 
   5   7   5        1.76        2.24      1.64 o 
   6   7   5        5.07        1.42      2.64 o 
  -6   8   5        0.20        3.66      3.98 o 
  -5   8   5        2.44        2.01      2.39 o 
  -4   8   5        0.54       -1.24      2.14 o 
  -3   8   5       29.53       35.06      2.47 o 
  -2   8   5        7.12        6.70      0.80 o 
  -1   8   5       29.99       30.73      1.25 o 
   0   8   5      127.55      134.61      4.94 o 
   1   8   5       42.48       37.97      3.50 o 
   2   8   5       21.86       22.02      4.70 o 
   3   8   5        1.67       -0.90      1.26 o 
   4   8   5        7.97        6.27      1.73 o 
   5   8   5        2.98        6.60      2.95 o 
  -4   9   5       13.10       14.02      6.75 o 
  -3   9   5       10.23       14.85      2.58 o 
  -2   9   5        2.17        2.71      1.51 o 
  -1   9   5        1.15        1.92      2.46 o 
   0   9   5        1.16        2.98      1.19 o 
   1   9   5        0.03       -1.26      1.26 o 
   2   9   5        4.01        2.13      1.60 o 
   3   9   5        0.18       -1.58      2.04 o 
   4   9   5        7.11        4.60      2.15 o 
  -2  10   5       29.51       28.27      2.64 o 
  -1  10   5        1.06        2.21      3.99 o 
   0  10   5        4.41        6.38      2.95 o 
   1  10   5       38.26       38.24      6.87 o 
   2  10   5       26.74       33.06      4.82 o 
  -9   0   6        1.16        4.31      2.91 o 
  -8   0   6        4.74        0.29      1.96 o 
  -7   0   6       10.02        6.52      1.45 o 
  -6   0   6      216.23      207.02      3.35 o 
  -5   0   6      302.22      250.54      3.31 o 
  -4   0   6      852.60      916.23     11.19 o 
  -3   0   6        6.78       10.50      0.55 o 
  -2   0   6     4493.23     4308.79     59.98 o 
  -1   0   6      543.63      520.41      7.66 o 
   0   0   6     1973.67     1914.96     24.73 o 
   1   0   6       82.38       88.31      1.15 o 
   2   0   6     1744.88     1815.86     17.49 o 
   3   0   6      134.90      122.51      1.59 o 
   4   0   6      142.33      141.43      1.82 o 
   5   0   6       75.33       79.55      1.36 o 
   6   0   6     1452.17     1605.16     18.75 o 
   7   0   6      106.31      106.84      3.22 o 
   8   0   6       30.32       19.33      3.06 o 
  -9   1   6        0.83       -1.12      2.27 o 
  -8   1   6        6.52        6.07      1.35 o 
  -7   1   6        0.15        1.69      0.67 o 
  -6   1   6        3.90        3.07      0.51 o 
  -5   1   6      256.26      271.65      3.52 o 
  -4   1   6      697.88      801.00      6.57 o 
  -3   1   6      148.52      155.52      1.87 o 
  -2   1   6       84.05       69.88      1.61 o 
  -1   1   6     2462.81     2266.73     19.69 o 
   0   1   6     2491.88     2302.70     18.04 o 
   1   1   6       68.19       56.97      0.70 o 
   2   1   6      396.64      372.62      3.47 o 
   3   1   6       82.57       64.45      1.96 o 
   4   1   6       69.80       62.18      1.14 o 
   5   1   6       53.04       54.13      0.88 o 
   6   1   6        5.98        6.54      0.58 o 
   7   1   6        1.36        2.59      0.95 o 
   8   1   6        0.20        1.95      2.09 o 
  -9   2   6        0.10       -0.07      2.03 o 
  -8   2   6        7.95        4.99      2.52 o 
  -7   2   6        2.41        3.25      0.96 o 
  -6   2   6       29.70       32.60      0.81 o 
  -5   2   6       41.13       40.67      0.67 o 
  -4   2   6      616.28      666.62      6.03 o 
  -3   2   6     2580.36     2707.30     22.84 o 
  -2   2   6        7.11       11.83      0.51 o 
  -1   2   6      136.83      154.72      1.68 o 
   0   2   6        6.37        2.54      0.28 o 
   1   2   6      224.48      239.05      2.32 o 
   2   2   6        5.40        3.02      0.31 o 
   3   2   6      461.00      444.54      3.84 o 
   4   2   6       31.49       24.35      0.50 o 
   5   2   6      193.10      191.61      1.97 o 
   6   2   6      365.03      380.39      3.63 o 
   7   2   6       32.09       35.36      1.60 o 
   8   2   6       73.04       68.75      3.40 o 
  -8   3   6        7.96       11.43      1.84 o 
  -7   3   6        2.37        5.84      1.73 o 
  -6   3   6       49.81       44.07      1.08 o 
  -5   3   6      144.00      152.28      5.11 o 
  -4   3   6       55.30       60.43      0.78 o 
  -3   3   6       29.16       15.13      1.09 o 
  -2   3   6      481.79      451.92      3.84 o 
  -1   3   6      580.21      573.77      5.13 o 
   0   3   6      489.23      529.72      4.90 o 
   1   3   6     4442.99     4768.63     50.44 o 
   2   3   6      139.68      122.77      1.85 o 
   3   3   6      677.43      675.04      5.57 o 
   4   3   6       22.11       20.45      0.53 o 
   5   3   6       46.36       47.34      2.29 o 
   6   3   6      401.33      422.83      6.81 o 
   7   3   6      286.98      307.17      5.73 o 
   8   3   6       15.41       19.08      3.33 o 
  -8   4   6        5.47        8.95      2.31 o 
  -7   4   6        0.17        0.61      1.58 o 
  -6   4   6       61.29       54.41      1.66 o 
  -5   4   6        0.03        0.11      0.29 o 
  -4   4   6      410.06      378.71     11.68 o 
  -3   4   6      185.03      190.60      4.91 o 
  -2   4   6       73.33       80.45      1.00 o 
  -1   4   6      584.33      570.40      4.69 o 
   0   4   6       31.31       25.57      0.77 o 
   1   4   6      464.90      462.26      3.89 o 
   2   4   6       63.68       57.36      0.99 o 
   3   4   6      120.55      110.14      1.28 o 
   4   4   6       22.92       24.66      0.98 o 
   5   4   6      173.43      181.47      7.91 o 
   6   4   6        0.20        2.42      1.06 o 
   7   4   6        2.53        3.19      2.08 o 
   8   4   6       34.77       41.25      3.00 o 
  -8   5   6        5.44        2.94      3.97 o 
  -7   5   6       14.76       12.23      2.61 o 
  -6   5   6       10.63        5.75      1.20 o 
  -5   5   6        2.31        3.73      0.98 o 
  -4   5   6        2.12        1.50      0.78 o 
  -3   5   6        1.61        1.81      0.50 o 
  -2   5   6        9.91        6.65      1.06 o 
  -1   5   6      157.93      165.13      3.10 o 
   0   5   6      343.80      385.07      4.65 o 
   1   5   6      320.68      339.95      4.53 o 
   2   5   6       22.75       22.44      1.06 o 
   3   5   6        2.13        1.09      0.97 o 
   4   5   6       88.62       84.95      5.32 o 
   5   5   6       22.68       21.89      1.03 o 
   6   5   6       40.51       44.54      3.50 o 
   7   5   6      329.00      351.65     30.31 o 
  -7   6   6       14.54       17.43      5.55 o 
  -6   6   6       48.76       49.25      2.83 o 
  -5   6   6      149.57      164.24      4.32 o 
  -4   6   6        1.45        1.17      1.44 o 
  -3   6   6       79.78       70.04      2.49 o 
  -2   6   6      456.72      462.32     11.80 o 
  -1   6   6      118.21      118.95      5.80 o 
   0   6   6       78.34       78.36      2.03 o 
   1   6   6       16.59       11.02      0.75 o 
   2   6   6        7.93        7.53      0.51 o 
   3   6   6       78.33       74.24      2.15 o 
   4   6   6       56.38       53.82      1.46 o 
   5   6   6        0.37        0.70      1.45 o 
   6   6   6       84.62       81.37      6.51 o 
   7   6   6        4.76       10.93      2.84 o 
  -6   7   6        0.00       -0.62      2.46 o 
  -5   7   6        0.22        1.45      2.37 o 
  -4   7   6       64.82       60.55      7.56 o 
  -3   7   6       84.69       72.60      7.63 o 
  -2   7   6       34.67       37.66      1.83 o 
  -1   7   6        0.83        3.69      0.97 o 
   0   7   6       72.33       79.88      5.54 o 
   1   7   6       69.42       69.87      2.30 o 
   2   7   6      122.99      132.25      9.13 o 
   3   7   6        4.62        4.85      1.46 o 
   4   7   6        0.88        0.00      1.82 o 
   5   7   6        6.12        8.37      1.95 o 
   6   7   6        4.01        3.94      3.18 o 
  -6   8   6        9.06        6.85      3.95 o 
  -5   8   6        4.33        5.51      2.09 o 
  -4   8   6       32.40       30.19      2.51 o 
  -3   8   6       20.22       17.54      1.68 o 
  -2   8   6       52.82       58.93      1.75 o 
  -1   8   6       96.60      103.52      3.54 o 
   0   8   6       47.10       40.22      1.58 o 
   1   8   6        0.26        1.52      2.20 o 
   2   8   6       22.47       20.50      1.53 o 
   3   8   6        0.80        1.57      2.43 o 
   4   8   6        4.71        6.91      1.77 o 
   5   8   6       21.69       17.59      2.56 o 
  -4   9   6        0.00       -1.77      2.44 o 
  -3   9   6        8.07        4.26      2.22 o 
  -2   9   6        0.12        0.46      1.74 o 
  -1   9   6        3.33        5.73      1.56 o 
   0   9   6        0.06       -0.56      3.41 o 
   1   9   6        0.05        0.02      1.44 o 
   2   9   6       17.92       14.18      1.97 o 
   3   9   6        0.49       -0.13      1.74 o 
   4   9   6        0.71        3.36      2.60 o 
  -2  10   6        2.77        2.09      3.68 o 
  -1  10   6       10.57       10.72      2.11 o 
   0  10   6        0.02        7.07      4.77 o 
   1  10   6       13.75       18.10      2.55 o 
  -9   1   7        1.76        1.91      1.91 o 
  -8   1   7        0.10       -1.02      1.13 o 
  -7   1   7      114.36      121.93      2.46 o 
  -6   1   7       58.45       62.36      3.05 o 
  -5   1   7        3.93        3.32      0.59 o 
  -4   1   7       25.48       26.67      0.72 o 
  -3   1   7     2551.84     2626.60     26.09 o 
  -2   1   7     2322.27     2347.06     24.55 o 
  -1   1   7       24.95       20.50      0.44 o 
   0   1   7     1566.42     1452.86     11.95 o 
   1   1   7     2946.10     2910.38     24.41 o 
   2   1   7      495.18      503.28      4.30 o 
   3   1   7      948.24     1057.20      8.20 o 
   4   1   7      221.60      196.44      1.83 o 
   5   1   7      647.44      642.34      5.46 o 
   6   1   7       20.67       22.14      1.68 o 
   7   1   7        8.39       12.22      1.66 o 
   8   1   7        6.52        8.92      2.33 o 
  -9   2   7        0.02        1.65      2.19 o 
  -8   2   7       14.28       14.20      2.15 o 
  -7   2   7       10.78       10.62      0.99 o 
  -6   2   7       25.00       24.97      0.67 o 
  -5   2   7       50.52       47.83      1.13 o 
  -4   2   7     1340.58     1388.56     11.49 o 
  -3   2   7      257.42      227.19      2.24 o 
  -2   2   7       42.98       35.22      0.64 o 
  -1   2   7      461.96      491.44      8.19 o 
   0   2   7      564.28      580.14      5.33 o 
   1   2   7      861.03      898.23      7.81 o 
   2   2   7      118.72      136.08      1.63 o 
   3   2   7        2.03        1.55      0.28 o 
   4   2   7        0.52        1.21      0.40 o 
   5   2   7        1.47        2.69      0.52 o 
   6   2   7      700.36      791.70      7.68 o 
   7   2   7       62.72       70.40      2.84 o 
   8   2   7        1.78        6.26      2.21 o 
  -8   3   7        8.16       15.26      2.29 o 
  -7   3   7        4.58        6.49      1.75 o 
  -6   3   7       63.93       57.00      1.22 o 
  -5   3   7      164.79      167.67      4.51 o 
  -4   3   7       96.93       99.18      1.12 o 
  -3   3   7       61.39       68.01      0.89 o 
  -2   3   7     1305.22     1361.36     11.75 o 
  -1   3   7      909.03      973.64      8.80 o 
   0   3   7      170.93      158.63      1.71 o 
   1   3   7       27.31       33.28      0.68 o 
   2   3   7        0.08        0.23      0.34 o 
   3   3   7      430.97      433.74      3.75 o 
   4   3   7       10.85       10.23      0.47 o 
   5   3   7       38.71       42.36      2.99 o 
   6   3   7      524.88      567.42     11.21 o 
   7   3   7       16.21       17.00      1.65 o 
   8   3   7        6.91       10.28      4.56 o 
  -8   4   7        0.04        4.70      2.35 o 
  -7   4   7        8.19       10.71      4.93 o 
  -6   4   7        2.61        0.64      0.84 o 
  -5   4   7      147.45      153.60      2.87 o 
  -4   4   7       26.62       27.02      0.68 o 
  -3   4   7      250.51      263.95      2.66 o 
  -2   4   7      253.30      250.59      2.46 o 
  -1   4   7       44.25       57.82      1.08 o 
   0   4   7     2112.74     2303.13     18.94 o 
   1   4   7      201.79      229.28      3.36 o 
   2   4   7       89.43       70.59      2.72 o 
   3   4   7      249.77      257.72      4.08 o 
   4   4   7       72.37       64.34      2.14 o 
   5   4   7       36.36       39.27      1.27 o 
   6   4   7      332.45      377.05     10.52 o 
   7   4   7       48.26       49.02      6.83 o 
  -8   5   7        2.07        5.63      2.24 o 
  -7   5   7        3.64        3.02      2.72 o 
  -6   5   7       10.73        9.54      1.24 o 
  -5   5   7       42.07       44.22      3.21 o 
  -4   5   7       46.96       46.36      1.07 o 
  -3   5   7        0.00        0.54      0.62 o 
  -2   5   7        3.56        5.15      0.59 o 
  -1   5   7      160.62      160.43      3.25 o 
   0   5   7      206.07      242.19      4.61 o 
   1   5   7      224.88      226.23      3.31 o 
   2   5   7       21.17       26.31      0.70 o 
   3   5   7        0.05        0.01      0.28 o 
   4   5   7      111.57      114.92      1.87 o 
   5   5   7       24.12       23.16      0.84 o 
   6   5   7        4.65        3.20      1.31 o 
   7   5   7       44.69       49.69      3.95 o 
  -7   6   7        0.43        0.64      2.18 o 
  -6   6   7        1.61        3.80      1.55 o 
  -5   6   7        3.79        2.67      1.51 o 
  -4   6   7       11.27        7.38      0.86 o 
  -3   6   7       23.21       28.34      1.80 o 
  -2   6   7        5.50        5.92      0.60 o 
  -1   6   7       14.13       12.99      0.71 o 
   0   6   7        0.06        0.47      0.94 o 
   1   6   7        1.94        1.13      0.68 o 
   2   6   7        2.10        1.73      0.55 o 
   3   6   7      229.20      225.51     10.50 o 
   4   6   7        1.60        4.27      0.91 o 
   5   6   7        7.97        5.67      1.59 o 
   6   6   7       34.70       30.77      2.39 o 
  -6   7   7        8.46        6.94      2.93 o 
  -5   7   7       16.15       12.95      4.26 o 
  -4   7   7      160.82      185.06     17.16 o 
  -3   7   7      229.04      239.63     13.73 o 
  -2   7   7      102.78       97.92      4.74 o 
  -1   7   7       17.07       15.54      0.93 o 
   0   7   7       50.89       53.36      1.50 o 
   1   7   7       84.14       86.62      3.01 o 
   2   7   7        5.62        4.85      0.66 o 
   3   7   7       32.59       33.24      2.25 o 
   4   7   7      124.66      131.22      9.84 o 
   5   7   7        3.33        2.37      1.73 o 
   6   7   7       17.02       15.20      5.40 o 
  -5   8   7       28.92       29.35      4.98 o 
  -4   8   7       20.64       25.81      5.23 o 
  -3   8   7      195.28      222.61      8.88 o 
  -2   8   7        5.92        5.48      1.14 o 
  -1   8   7        7.34        5.35      1.03 o 
   0   8   7      175.62      202.43     10.69 o 
   1   8   7       36.82       34.51      2.71 o 
   2   8   7       37.19       32.78      1.87 o 
   3   8   7        5.20        3.99      2.34 o 
   4   8   7        3.80        4.92      1.79 o 
   5   8   7        1.29        5.00      4.18 o 
  -4   9   7        5.13        7.60      3.45 o 
  -3   9   7       36.15       35.60      2.57 o 
  -2   9   7        1.90        0.77      1.64 o 
  -1   9   7        1.29        2.14      1.66 o 
   0   9   7        6.04        4.24      1.36 o 
   1   9   7       28.74       25.17      1.94 o 
   2   9   7        4.89        2.72      2.19 o 
   3   9   7        0.04       -3.34      3.34 o 
  -2  10   7       57.98       55.59      3.24 o 
  -1  10   7        0.60        1.10      2.38 o 
   0  10   7        0.45        4.74      3.15 o 
   1  10   7       27.68       29.53      2.79 o 
  -9   0   8       47.00       38.36      2.77 o 
  -8   0   8       10.47       10.65      2.00 o 
  -7   0   8       15.73       15.84      1.91 o 
  -6   0   8       62.45       75.18      1.62 o 
  -5   0   8     1158.07     1230.08     14.28 o 
  -4   0   8       15.23       14.28      0.72 o 
  -3   0   8     3961.29     4135.93     57.70 o 
  -2   0   8      918.83      872.39     12.64 o 
  -1   0   8      148.19      143.50      2.42 o 
   0   0   8     5619.49     5422.44    120.49 o 
   1   0   8        4.94        2.53      0.28 o 
   2   0   8    20949.27    20594.94    281.59 o 
   3   0   8      358.08      442.09      5.24 o 
   4   0   8      103.13       98.47      1.59 o 
   5   0   8      703.18      692.14      8.51 o 
   6   0   8     1161.36     1304.84     18.33 o 
   7   0   8       53.39       53.26      2.60 o 
   8   0   8        1.47        2.74      2.44 o 
  -9   1   8        0.45        0.78      1.87 o 
  -8   1   8        0.02       -0.43      1.29 o 
  -7   1   8        2.72        3.43      0.81 o 
  -6   1   8        2.61        2.07      0.59 o 
  -5   1   8        0.23        1.90      0.42 o 
  -4   1   8      158.32      165.96      1.91 o 
  -3   1   8      147.93      135.26      1.74 o 
  -2   1   8       26.92       18.15      0.53 o 
  -1   1   8     1167.86     1146.99     11.03 o 
   0   1   8      621.45      656.12     10.61 o 
   1   1   8       16.53        8.46      0.32 o 
   2   1   8        3.62        6.70      0.55 o 
   3   1   8       11.51       12.30      1.29 o 
   4   1   8        0.02        0.43      0.38 o 
   5   1   8      428.56      454.44      4.13 o 
   6   1   8       72.34       71.03      1.36 o 
   7   1   8       27.56       35.02      1.15 o 
   8   1   8       44.54       43.85      3.98 o 
  -9   2   8        0.03        0.82      2.61 o 
  -8   2   8        0.10        0.49      2.13 o 
  -7   2   8        0.02        1.50      1.83 o 
  -6   2   8       56.81       60.65      1.15 o 
  -5   2   8       75.13       67.19      1.07 o 
  -4   2   8      119.94      128.53      1.47 o 
  -3   2   8      238.52      248.94      2.53 o 
  -2   2   8        4.58        2.89      0.51 o 
  -1   2   8       95.18      103.02      1.98 o 
   0   2   8     1516.04     1607.14     27.66 o 
   1   2   8      125.40      126.95      1.50 o 
   2   2   8       14.20       16.16      0.50 o 
   3   2   8      968.28      992.11      8.04 o 
   4   2   8       24.03       26.81      0.65 o 
   5   2   8      138.96      140.95      1.74 o 
   6   2   8       32.53       35.24      1.03 o 
   7   2   8        4.26        7.05      1.15 o 
   8   2   8       36.68       39.79      3.08 o 
  -8   3   8        5.36        9.96      1.92 o 
  -7   3   8        3.23        1.43      1.34 o 
  -6   3   8      572.34      614.16     30.25 o 
  -5   3   8      109.75      110.60      1.46 o 
  -4   3   8        1.06        0.41      0.32 o 
  -3   3   8      711.48      775.09      6.68 o 
  -2   3   8      632.55      646.83      5.82 o 
  -1   3   8       68.07       82.42      4.91 o 
   0   3   8        5.69        4.71      0.73 o 
   1   3   8      163.88      118.45      1.48 o 
   2   3   8       88.63       84.64      1.17 o 
   3   3   8     1683.53     1814.94     14.08 o 
   4   3   8       25.73       25.43      0.74 o 
   5   3   8      962.56     1028.22      9.63 o 
   6   3   8      122.07      130.04      2.83 o 
   7   3   8       47.20       48.04      4.31 o 
   8   3   8       76.84       99.52      7.40 o 
  -8   4   8        0.55        6.08      2.43 o 
  -7   4   8        1.27        1.05      1.55 o 
  -6   4   8       27.28       27.02      1.24 o 
  -5   4   8       90.39       74.08      1.51 o 
  -4   4   8       15.64       16.85      0.64 o 
  -3   4   8       48.00       45.65      2.14 o 
  -2   4   8      270.85      255.15      5.11 o 
  -1   4   8      254.76      262.91      3.17 o 
   0   4   8        1.44        1.42      0.40 o 
   1   4   8      125.71      104.90      1.42 o 
   2   4   8      106.59      110.58      1.46 o 
   3   4   8       65.01       75.76      1.22 o 
   4   4   8      257.59      262.91      5.15 o 
   5   4   8        4.06        5.43      0.62 o 
   6   4   8       15.11       12.73      1.44 o 
   7   4   8       58.04       48.91      2.81 o 
  -8   5   8        6.17        2.04      2.61 o 
  -7   5   8        1.88        3.99      4.17 o 
  -6   5   8        1.80        1.96      1.54 o 
  -5   5   8      142.58      152.27      8.60 o 
  -4   5   8        2.30        2.66      0.60 o 
  -3   5   8        6.75        5.03      0.62 o 
  -2   5   8       78.59       66.59      1.79 o 
  -1   5   8        0.56        1.10      0.42 o 
   0   5   8       31.45       34.03      0.76 o 
   1   5   8       15.46       13.49      0.61 o 
   2   5   8       25.37       22.83      0.74 o 
   3   5   8        5.79        3.28      0.48 o 
   4   5   8      448.34      469.61     10.07 o 
   5   5   8       34.93       35.24      1.26 o 
   6   5   8      105.70      123.01      7.54 o 
   7   5   8      119.56      126.15      4.22 o 
  -7   6   8        1.49       -1.42      2.83 o 
  -6   6   8        5.55        5.31      3.35 o 
  -5   6   8       34.33       36.74      5.09 o 
  -4   6   8       85.31       81.97      5.55 o 
  -3   6   8      240.60      229.23     11.35 o 
  -2   6   8       84.46       91.17      3.01 o 
  -1   6   8        6.40        4.43      0.95 o 
   0   6   8       47.45       38.86      1.99 o 
   1   6   8       29.15       23.07      1.61 o 
   2   6   8       17.21       15.37      0.94 o 
   3   6   8       37.33       32.90      1.25 o 
   4   6   8       29.64       40.79      1.68 o 
   5   6   8        5.82        4.28      1.67 o 
   6   6   8        9.01        8.34      2.81 o 
  -6   7   8        0.21        4.07      2.88 o 
  -5   7   8        7.93        8.76      1.90 o 
  -4   7   8       91.84       96.46      2.93 o 
  -3   7   8       76.50       69.04      2.62 o 
  -2   7   8       14.64       10.52      1.48 o 
  -1   7   8        6.92        7.45      0.88 o 
   0   7   8       28.49       25.67      4.60 o 
   1   7   8       22.03       25.74      4.47 o 
   2   7   8      122.75      121.16      2.06 o 
   3   7   8       14.96       18.33      1.45 o 
   4   7   8      149.81      149.20     13.64 o 
   5   7   8        0.69        2.07      2.34 o 
   6   7   8        4.24        4.59      2.49 o 
  -5   8   8       31.37       29.91      2.52 o 
  -4   8   8      159.63      176.59     14.17 o 
  -3   8   8       12.67       13.63      1.53 o 
  -2   8   8        3.52        2.71      1.20 o 
  -1   8   8       58.16       56.92      2.67 o 
   0   8   8       29.13       31.01      4.28 o 
   1   8   8       90.95       90.06      2.24 o 
   2   8   8       14.74        8.69      1.72 o 
   3   8   8      181.05      178.14     14.24 o 
   4   8   8        4.93        4.78      1.88 o 
   5   8   8        8.53        8.59      2.77 o 
  -4   9   8       14.84        7.79      2.48 o 
  -3   9   8        5.99        2.52      2.83 o 
  -2   9   8       20.45       20.67      3.27 o 
  -1   9   8        0.82       -0.61      1.54 o 
   0   9   8       19.34       23.18      2.00 o 
   1   9   8        1.05        2.19      1.68 o 
   2   9   8        1.81        3.11      2.23 o 
   3   9   8       21.32       23.38      4.67 o 
  -1  10   8       25.81       20.61      3.08 o 
   0  10   8        1.57        0.05      2.13 o 
   1  10   8       44.25       49.04      3.18 o 
  -9   1   9        3.90        4.74      1.86 o 
  -8   1   9        4.64        4.03      1.44 o 
  -7   1   9        1.58        1.88      1.55 o 
  -6   1   9      371.16      398.23      4.54 o 
  -5   1   9      314.31      305.49      4.22 o 
  -4   1   9       58.51       64.45      1.05 o 
  -3   1   9       89.06       82.52      1.44 o 
  -2   1   9     4686.74     4787.01     49.41 o 
  -1   1   9        1.36        0.79      0.27 o 
   0   1   9      126.78      136.23      2.98 o 
   1   1   9      130.23      114.74      1.15 o 
   2   1   9      520.94      499.81      4.18 o 
   3   1   9      173.76      176.08      1.79 o 
   4   1   9       12.01       11.28      1.28 o 
   5   1   9      663.19      722.63      6.45 o 
   6   1   9      170.56      179.09      2.57 o 
   7   1   9        4.79        5.95      0.99 o 
   8   1   9       31.27       30.56      3.15 o 
  -9   2   9        0.63        3.75      3.46 o 
  -8   2   9        2.30        2.67      2.00 o 
  -7   2   9       14.94       14.11      1.41 o 
  -6   2   9      430.20      441.36     10.01 o 
  -5   2   9       15.82       12.12      0.41 o 
  -4   2   9       23.68       26.35      0.96 o 
  -3   2   9      574.16      592.61      6.28 o 
  -2   2   9      448.03      513.60      5.19 o 
  -1   2   9      750.96      844.41      7.36 o 
   0   2   9      354.42      356.06      3.30 o 
   1   2   9     2414.79     2381.44     20.98 o 
   2   2   9      631.55      683.93      5.58 o 
   3   2   9      777.27      794.56      6.55 o 
   4   2   9       96.33       87.68      1.26 o 
   5   2   9      104.30      112.45      2.53 o 
   6   2   9       10.46       10.09      0.84 o 
   7   2   9        2.76        4.64      1.35 o 
   8   2   9       30.09       28.32      2.81 o 
  -8   3   9        9.22       13.08      4.55 o 
  -7   3   9        4.09        2.33      1.17 o 
  -6   3   9       52.85       44.08      1.23 o 
  -5   3   9       91.28       88.77      2.54 o 
  -4   3   9        3.64        3.18      0.37 o 
  -3   3   9        0.40       -0.09      0.35 o 
  -2   3   9        0.04        0.58      0.36 o 
  -1   3   9        0.37       -0.09      0.36 o 
   0   3   9      303.93      290.92      2.96 o 
   1   3   9       80.12       90.20      1.21 o 
   2   3   9      180.84      191.88      2.13 o 
   3   3   9        3.60        4.07      0.53 o 
   4   3   9      427.17      440.51      8.51 o 
   5   3   9      360.77      383.98      8.16 o 
   6   3   9       48.71       59.19      1.66 o 
   7   3   9       91.33       85.74      2.96 o 
  -8   4   9        2.46        2.29      2.25 o 
  -7   4   9        5.86        4.34      1.51 o 
  -6   4   9       66.32       59.23      1.60 o 
  -5   4   9        3.05        2.61      0.43 o 
  -4   4   9       26.54       23.14      1.79 o 
  -3   4   9       96.57       92.43      1.22 o 
  -2   4   9      210.80      188.88      2.05 o 
  -1   4   9     1021.04     1141.38     10.32 o 
   0   4   9      112.62      130.55      1.64 o 
   1   4   9      455.54      448.90      4.34 o 
   2   4   9      149.82      147.46      3.13 o 
   3   4   9        8.83       10.22      0.68 o 
   4   4   9       54.73       57.63      4.51 o 
   5   4   9      647.96      681.47     13.11 o 
   6   4   9      113.14      119.47      6.92 o 
   7   4   9        1.97        1.34      2.58 o 
  -8   5   9        7.21        1.35      2.25 o 
  -7   5   9        5.62        1.23      1.65 o 
  -6   5   9       26.30       24.80      2.02 o 
  -5   5   9      171.98      186.50     12.02 o 
  -4   5   9      468.39      510.20     11.48 o 
  -3   5   9      140.53      134.31      5.80 o 
  -2   5   9      444.94      479.13      9.99 o 
  -1   5   9      424.97      443.58      8.72 o 
   0   5   9      362.70      357.12      5.89 o 
   1   5   9      105.59       96.62      1.54 o 
   2   5   9        2.28        1.90      0.70 o 
   3   5   9       40.64       44.95      3.29 o 
   4   5   9       45.09       48.21      1.28 o 
   5   5   9       64.68       58.64      5.77 o 
   6   5   9       73.96       80.09      6.54 o 
   7   5   9        8.69        9.15      2.48 o 
  -7   6   9       23.50       22.78      2.61 o 
  -6   6   9        0.80       -0.45      1.79 o 
  -5   6   9       40.68       37.03      3.03 o 
  -4   6   9      318.29      327.57     15.94 o 
  -3   6   9        2.51        1.73      0.88 o 
  -2   6   9       48.88       47.56      1.63 o 
  -1   6   9      103.31      108.58      4.42 o 
   0   6   9       70.84       65.45      1.38 o 
   1   6   9        2.74        3.19      1.90 o 
   2   6   9      236.52      237.04      7.26 o 
   3   6   9      366.04      398.34     11.54 o 
   4   6   9       74.29       76.61      4.80 o 
   5   6   9       27.32       32.67      1.98 o 
   6   6   9        0.90        1.74      2.11 o 
  -6   7   9        6.23        5.53      2.45 o 
  -5   7   9        0.04        1.46      1.92 o 
  -4   7   9       43.04       46.08      3.27 o 
  -3   7   9       43.37       50.23      2.67 o 
  -2   7   9        3.68        3.40      0.95 o 
  -1   7   9        0.03        0.86      0.82 o 
   0   7   9       14.32       16.68      1.15 o 
   1   7   9       44.09       45.96      1.45 o 
   2   7   9        1.55        3.10      1.21 o 
   3   7   9       43.41       47.71      2.04 o 
   4   7   9      136.14      150.56      3.52 o 
   5   7   9        4.56        3.78      1.96 o 
  -5   8   9       13.44       17.62      2.34 o 
  -4   8   9       49.49       47.76      8.03 o 
  -3   8   9      274.16      300.66      9.94 o 
  -2   8   9        0.18        1.02      1.35 o 
  -1   8   9      127.39      138.46      7.58 o 
   0   8   9       76.36       74.86      5.75 o 
   1   8   9        5.71        7.04      1.45 o 
   2   8   9       40.76       41.89      1.99 o 
   3   8   9       83.76       85.94      2.83 o 
   4   8   9        6.70        9.69      2.02 o 
  -4   9   9        3.61        1.89      2.54 o 
  -3   9   9       63.44       68.79      3.80 o 
  -2   9   9        1.47       -0.06      1.85 o 
  -1   9   9        8.37        4.27      1.51 o 
   0   9   9        3.65        3.00      1.33 o 
   1   9   9        4.54        3.51      1.59 o 
   2   9   9       49.76       41.06      4.88 o 
   3   9   9        0.04       -0.05      1.96 o 
  -1  10   9        7.87        7.63      2.16 o 
   0  10   9        3.10        4.85      4.07 o 
  -9   0  10        0.18        4.27      3.04 o 
  -8   0  10        5.43        3.93      1.90 o 
  -7   0  10       34.97       37.42      1.55 o 
  -6   0  10      397.80      434.58      5.78 o 
  -5   0  10      941.16     1004.51     12.51 o 
  -4   0  10       19.90       17.66      0.84 o 
  -3   0  10     1985.22     2218.30     31.57 o 
  -2   0  10        5.03        4.78      0.57 o 
  -1   0  10      520.34      473.54      6.50 o 
   0   0  10      811.07      730.69      9.83 o 
   1   0  10      173.11      191.99      3.04 o 
   2   0  10     3712.99     4060.92     44.93 o 
   3   0  10       19.94       10.88      0.66 o 
   4   0  10      394.82      420.12      4.99 o 
   5   0  10     1266.19     1306.12     14.78 o 
   6   0  10       77.92       74.61      2.37 o 
   7   0  10       41.73       38.29      2.50 o 
   8   0  10        0.45        4.02      3.39 o 
  -9   1  10        7.83        9.00      2.31 o 
  -8   1  10        0.41        1.91      1.24 o 
  -7   1  10      101.22       92.61      2.19 o 
  -6   1  10        0.47        3.99      0.87 o 
  -5   1  10       57.59       57.24      1.82 o 
  -4   1  10       85.75       72.76      1.24 o 
  -3   1  10      955.41      966.64     11.08 o 
  -2   1  10     1076.77     1079.77     11.56 o 
  -1   1  10     1889.93     1982.42     21.18 o 
   0   1  10      827.80      868.77      7.87 o 
   1   1  10      279.07      261.92      2.33 o 
   2   1  10      320.77      339.82      3.58 o 
   3   1  10       30.60       30.29      0.67 o 
   4   1  10       11.84       13.18      0.60 o 
   5   1  10      166.62      168.81      2.05 o 
   6   1  10      128.58      129.78      3.27 o 
   7   1  10        0.10        0.61      1.32 o 
   8   1  10        0.00       -3.11      3.11 o 
  -9   2  10        9.97        8.10      3.22 o 
  -8   2  10        3.15        2.64      2.34 o 
  -7   2  10        7.39        8.68      1.21 o 
  -6   2  10        0.67        1.45      0.64 o 
  -5   2  10      352.16      352.87      4.37 o 
  -4   2  10        2.96        2.20      0.67 o 
  -3   2  10      129.62       99.59      1.59 o 
  -2   2  10      362.57      361.54      3.73 o 
  -1   2  10     2261.80     2463.35     28.19 o 
   0   2  10     1986.80     1913.13     38.75 o 
   1   2  10     2328.37     2385.76     20.23 o 
   2   2  10        6.75       12.27      0.43 o 
   3   2  10      350.77      374.05      3.94 o 
   4   2  10       12.03       11.25      0.63 o 
   5   2  10      274.51      268.84      3.34 o 
   6   2  10      119.04      118.78      2.00 o 
   7   2  10        4.56        7.79      2.71 o 
   8   2  10        5.27        4.12      3.20 o 
  -8   3  10        1.94        0.44      3.14 o 
  -7   3  10       36.99       31.78      2.00 o 
  -6   3  10       32.81       34.47      1.61 o 
  -5   3  10       45.06       43.12      0.81 o 
  -4   3  10       16.57       12.94      0.58 o 
  -3   3  10        0.30        0.72      0.91 o 
  -2   3  10      865.43     1009.56      9.17 o 
  -1   3  10      615.63      654.43      5.87 o 
   0   3  10      102.67       96.93      1.47 o 
   1   3  10      932.18      988.66      8.68 o 
   2   3  10       97.46       89.75      1.36 o 
   3   3  10      354.36      341.88      7.10 o 
   4   3  10     1550.45     1620.01     32.86 o 
   5   3  10      901.58     1011.59     20.03 o 
   6   3  10       10.29        8.17      1.50 o 
   7   3  10        0.25        1.29      1.65 o 
  -8   4  10        1.22        4.59      5.30 o 
  -7   4  10       14.93       13.55      1.64 o 
  -6   4  10      109.96      108.64      5.25 o 
  -5   4  10      165.26      157.59      7.45 o 
  -4   4  10      115.16      124.46      3.37 o 
  -3   4  10      483.20      504.48     10.85 o 
  -2   4  10       18.41       16.18      0.99 o 
  -1   4  10       35.05       34.03      0.82 o 
   0   4  10        2.97        5.13      0.53 o 
   1   4  10       59.39       70.07      2.49 o 
   2   4  10        5.13        4.88      1.02 o 
   3   4  10      815.16      810.36     14.26 o 
   4   4  10      366.96      379.79      8.10 o 
   5   4  10       68.24       71.54      5.21 o 
   6   4  10      181.91      210.57     10.61 o 
   7   4  10        2.14        1.89      2.19 o 
  -8   5  10       26.28       34.33      5.91 o 
  -7   5  10       11.22        9.82      2.14 o 
  -6   5  10       18.46       13.09      1.53 o 
  -5   5  10      149.00      158.92      9.69 o 
  -4   5  10      322.46      358.02     10.50 o 
  -3   5  10        1.37        3.15      0.53 o 
  -2   5  10      341.10      384.65     12.62 o 
  -1   5  10        6.54        7.35      0.57 o 
   0   5  10       24.76       31.91      0.99 o 
   1   5  10      182.39      162.95      6.73 o 
   2   5  10       26.37       28.01      1.13 o 
   3   5  10       27.30       26.86      1.30 o 
   4   5  10     1823.93     2009.86     60.73 o 
   5   5  10       39.69       35.81      1.59 o 
   6   5  10       37.01       38.84      2.05 o 
   7   5  10       82.79       79.21      7.16 o 
  -7   6  10       13.29       15.12      2.87 o 
  -6   6  10        0.30       -1.66      1.68 o 
  -5   6  10       69.24       64.73      3.96 o 
  -4   6  10      225.49      251.71      4.21 o 
  -3   6  10       67.82       68.84      2.13 o 
  -2   6  10       45.73       49.01      3.02 o 
  -1   6  10       95.95      103.53      2.46 o 
   0   6  10      209.15      219.04      5.52 o 
   1   6  10       33.99       31.14      1.09 o 
   2   6  10       53.05       49.42      1.27 o 
   3   6  10        6.14        8.03      2.72 o 
   4   6  10      151.57      154.97      3.61 o 
   5   6  10        4.74        6.79      1.96 o 
   6   6  10        0.00       -2.37      2.37 o 
  -6   7  10        2.21       -2.17      5.18 o 
  -5   7  10        1.31        1.53      1.94 o 
  -4   7  10        6.37        0.22      1.74 o 
  -3   7  10       88.86       94.95      2.67 o 
  -2   7  10       34.59       36.74      1.63 o 
  -1   7  10        8.51        7.46      0.94 o 
   0   7  10        8.56        7.89      1.05 o 
   1   7  10       61.98       57.22      3.14 o 
   2   7  10       18.57       18.10      1.87 o 
   3   7  10       46.41       52.04      2.10 o 
   4   7  10        3.85        3.10      2.40 o 
   5   7  10        8.95        8.58      4.83 o 
  -5   8  10        0.03       -1.08      3.02 o 
  -4   8  10      194.89      206.00     17.57 o 
  -3   8  10        1.55        2.79      2.89 o 
  -2   8  10       21.60       21.73      3.83 o 
  -1   8  10       21.77       22.82      1.48 o 
   0   8  10       16.91       19.05      1.45 o 
   1   8  10       38.68       44.11      1.83 o 
   2   8  10        3.90        5.65      1.68 o 
   3   8  10      220.74      249.50     16.48 o 
   4   8  10        5.24        4.92      2.00 o 
  -4   9  10        1.58        3.38      2.91 o 
  -3   9  10        0.61        1.70      1.72 o 
  -2   9  10       10.78       13.33      2.31 o 
  -1   9  10        5.27        4.01      1.52 o 
   0   9  10       21.20       24.60      4.42 o 
   1   9  10        8.18       10.38      3.14 o 
   2   9  10        0.07        2.15      1.89 o 
   3   9  10       15.91       13.56      2.87 o 
  -9   1  11        3.54        4.64      4.34 o 
  -8   1  11       26.66       25.55      1.97 o 
  -7   1  11        1.07        1.15      0.95 o 
  -6   1  11     1038.99     1125.18     10.29 o 
  -5   1  11      638.43      678.48      7.37 o 
  -4   1  11       20.23       23.00      1.61 o 
  -3   1  11      158.73      148.57      1.99 o 
  -2   1  11     1842.04     2056.43     19.63 o 
  -1   1  11        1.71        3.70      0.56 o 
   0   1  11      662.68      675.55      6.19 o 
   1   1  11     2608.40     3052.27     22.64 o 
   2   1  11      106.98      104.29      1.25 o 
   3   1  11       75.93       64.43      0.94 o 
   4   1  11       71.36       69.70      1.12 o 
   5   1  11        1.48        1.25      0.69 o 
   6   1  11       18.62       18.78      3.49 o 
   7   1  11        1.61        3.10      1.28 o 
  -8   2  11        0.81        4.04      1.84 o 
  -7   2  11        3.33        3.26      1.00 o 
  -6   2  11        2.64        3.33      0.81 o 
  -5   2  11     1278.55     1397.36     23.95 o 
  -4   2  11      178.94      185.49      2.48 o 
  -3   2  11       63.93       83.68      1.32 o 
  -2   2  11     1169.97     1203.48     11.73 o 
  -1   2  11        0.04        1.21      0.90 o 
   0   2  11        0.79        8.35      0.47 o 
   1   2  11      449.82      444.39      4.23 o 
   2   2  11        4.19       10.96      0.77 o 
   3   2  11        7.48        6.56      0.76 o 
   4   2  11      367.25      347.32      3.58 o 
   5   2  11       99.81      105.21      1.82 o 
   6   2  11        0.24        0.46      0.88 o 
   7   2  11        0.00       -1.54      1.54 o 
  -8   3  11       90.38       88.42      4.77 o 
  -7   3  11       85.63       96.19      2.41 o 
  -6   3  11       16.82       15.10      0.86 o 
  -5   3  11     1385.97     1435.42     48.73 o 
  -4   3  11        4.36        2.73      0.52 o 
  -3   3  11       20.84       21.03      0.70 o 
  -2   3  11      244.50      244.65      2.73 o 
  -1   3  11       10.00        9.69      0.88 o 
   0   3  11      112.28      123.21      2.09 o 
   1   3  11      261.97      268.43      3.29 o 
   2   3  11        0.47        0.35      0.46 o 
   3   3  11      704.46      710.66     10.03 o 
   4   3  11        6.68        6.19      1.13 o 
   5   3  11      100.10      100.66      2.14 o 
   6   3  11       48.50       48.38      2.73 o 
   7   3  11        0.50        0.36      1.73 o 
  -8   4  11       48.37       45.81     17.96 o 
  -7   4  11      196.15      203.23      8.33 o 
  -6   4  11       91.64       92.00      2.40 o 
  -5   4  11      432.88      433.57      7.20 o 
  -4   4  11      482.47      513.35     12.37 o 
  -3   4  11      332.23      333.61      4.62 o 
  -2   4  11      490.29      483.77      4.88 o 
  -1   4  11      512.19      541.58      5.12 o 
   0   4  11      417.18      458.58     10.96 o 
   1   4  11      302.58      286.70      4.24 o 
   2   4  11       15.75       14.46      0.81 o 
   3   4  11      172.64      183.86      4.80 o 
   4   4  11      449.66      449.10      5.24 o 
   5   4  11       66.75       67.98      1.69 o 
   6   4  11        2.19        3.11      1.39 o 
   7   4  11       18.43       18.65      2.30 o 
  -7   5  11        3.95        3.28      1.62 o 
  -6   5  11        3.01        5.88      1.79 o 
  -5   5  11       29.17       28.40      1.37 o 
  -4   5  11        0.25        2.19      1.60 o 
  -3   5  11       19.27       16.29      1.67 o 
  -2   5  11       47.79       49.07      2.44 o 
  -1   5  11      325.80      370.28     10.11 o 
   0   5  11      177.83      192.15      7.52 o 
   1   5  11        5.17        4.63      0.80 o 
   2   5  11       12.09       12.25      0.95 o 
   3   5  11      139.85      140.92      3.68 o 
   4   5  11        4.74        5.35      1.10 o 
   5   5  11       65.98       76.23      2.44 o 
   6   5  11       73.36       84.18      5.07 o 
  -7   6  11       26.80       24.25      2.70 o 
  -6   6  11        0.18       -0.20      1.78 o 
  -5   6  11        1.77        1.12      1.50 o 
  -4   6  11      414.63      453.95     10.52 o 
  -3   6  11       60.72       59.82      6.36 o 
  -2   6  11       54.88       56.37      5.51 o 
  -1   6  11       23.05       23.73      1.01 o 
   0   6  11       99.40      102.23      4.79 o 
   1   6  11       68.66       74.14      5.50 o 
   2   6  11       25.20       32.16      1.54 o 
   3   6  11      280.10      298.59     15.83 o 
   4   6  11       44.21       46.44      4.29 o 
   5   6  11        3.18        0.51      1.73 o 
   6   6  11        0.09       -0.39      2.24 o 
  -6   7  11        7.81       10.60      3.01 o 
  -5   7  11       88.75       98.37      4.18 o 
  -4   7  11        2.20        0.91      1.74 o 
  -3   7  11        5.09        5.46      1.42 o 
  -2   7  11       11.23       12.19      1.49 o 
  -1   7  11        0.17       -0.59      1.46 o 
   0   7  11       30.46       24.49      1.41 o 
   1   7  11      193.53      163.96      7.40 o 
   2   7  11       17.31       15.31      1.36 o 
   3   7  11        4.45        1.94      1.55 o 
   4   7  11       71.07       66.15      7.75 o 
   5   7  11        0.05        0.11      1.82 o 
  -5   8  11        0.03        1.02      7.89 o 
  -4   8  11       21.32       20.84      3.52 o 
  -3   8  11       83.06       92.08      3.14 o 
  -2   8  11       14.31       17.87      2.36 o 
  -1   8  11      234.76      245.85      6.54 o 
   0   8  11        9.52        9.64      2.44 o 
   1   8  11       13.07       15.10      1.38 o 
   2   8  11       76.59       79.99      4.55 o 
   3   8  11        3.03        1.78      1.86 o 
   4   8  11        8.08        6.99      3.23 o 
  -3   9  11       17.18       16.33      3.78 o 
  -2   9  11        2.85        0.58      1.84 o 
  -1   9  11        0.26        1.19      2.17 o 
   0   9  11       10.64        6.09      5.39 o 
   1   9  11        0.49        1.68      1.83 o 
   2   9  11       65.33       61.53      2.90 o 
  -9   0  12       31.05       30.76      3.29 o 
  -8   0  12       18.15       16.05      2.23 o 
  -7   0  12      201.13      188.60      4.56 o 
  -6   0  12       27.22       32.78      1.16 o 
  -5   0  12       67.48       69.36      1.91 o 
  -4   0  12      274.79      287.72      4.86 o 
  -3   0  12      440.04      483.00      7.64 o 
  -2   0  12       93.23      126.43      2.41 o 
  -1   0  12     2110.14     2028.61     32.26 o 
   0   0  12     3180.76     3488.57     49.06 o 
   1   0  12       56.51       55.00      1.33 o 
   2   0  12      690.19      759.45      8.55 o 
   3   0  12      448.12      483.43      6.43 o 
   4   0  12      399.95      407.16      5.78 o 
   5   0  12      300.36      288.84      5.51 o 
   6   0  12      151.83      150.92      3.69 o 
   7   0  12       19.25       17.21      2.23 o 
  -9   1  12        6.44        5.75      2.54 o 
  -8   1  12       20.27       24.74      1.83 o 
  -7   1  12       81.43       88.35      2.06 o 
  -6   1  12      141.59      156.51      2.02 o 
  -5   1  12       14.42       21.21      0.94 o 
  -4   1  12      104.68      108.25      2.09 o 
  -3   1  12        0.24        1.61      0.53 o 
  -2   1  12      274.58      324.18      3.54 o 
  -1   1  12       65.24       80.00      1.67 o 
   0   1  12       76.72       81.70      1.11 o 
   1   1  12       25.58       43.96      1.71 o 
   2   1  12       14.91        8.11      0.45 o 
   3   1  12      101.48       96.42      1.32 o 
   4   1  12        4.76        2.75      0.48 o 
   5   1  12        0.52        1.35      1.12 o 
   6   1  12       12.53       17.09      1.88 o 
   7   1  12        0.78        1.28      1.51 o 
  -8   2  12        3.05        1.31      1.91 o 
  -7   2  12        0.46        0.54      0.99 o 
  -6   2  12       36.20       33.67      0.86 o 
  -5   2  12       29.54       30.99      1.02 o 
  -4   2  12       65.45       62.30      1.37 o 
  -3   2  12      716.04      764.12      8.60 o 
  -2   2  12      211.08      245.63      2.72 o 
  -1   2  12      240.10      235.60      3.83 o 
   0   2  12      993.62     1032.94      9.38 o 
   1   2  12       74.08       90.82      2.35 o 
   2   2  12       19.20       20.41      0.90 o 
   3   2  12       51.28       53.22      1.06 o 
   4   2  12      472.04      464.37      7.61 o 
   5   2  12      157.18      164.76      2.58 o 
   6   2  12       70.73       65.96      5.72 o 
   7   2  12        8.03        7.33      2.69 o 
  -8   3  12       48.42       40.90      3.73 o 
  -7   3  12      198.37      200.06      3.91 o 
  -6   3  12      137.41      133.59      4.98 o 
  -5   3  12        0.02        3.18      0.69 o 
  -4   3  12       94.97       84.80      3.29 o 
  -3   3  12       68.28       80.38      1.26 o 
  -2   3  12        4.81        3.25      0.57 o 
  -1   3  12       70.95       81.75      1.20 o 
   0   3  12      239.09      221.44      2.36 o 
   1   3  12     1426.90     1530.57     13.37 o 
   2   3  12       63.88       68.49      1.20 o 
   3   3  12       26.34       30.01      1.62 o 
   4   3  12      218.06      213.66      4.79 o 
   5   3  12       50.30       53.53      1.50 o 
   6   3  12        0.94        1.36      1.18 o 
   7   3  12       19.73       22.37      2.34 o 
  -8   4  12        1.27        2.52      2.47 o 
  -7   4  12       17.65       14.57      1.84 o 
  -6   4  12       64.49       60.33      3.41 o 
  -5   4  12      100.78      111.44      5.33 o 
  -4   4  12      286.45      321.21      3.51 o 
  -3   4  12      429.40      448.11      8.72 o 
  -2   4  12       23.98       22.93      1.39 o 
  -1   4  12       12.63       15.64      0.65 o 
   0   4  12       63.35       58.87      1.65 o 
   1   4  12      144.62      138.71      2.08 o 
   2   4  12      168.41      175.89      2.89 o 
   3   4  12       13.78       10.46      0.78 o 
   4   4  12      144.78      156.57      2.38 o 
   5   4  12        7.26        5.87      1.10 o 
   6   4  12       16.94       14.54      1.52 o 
   7   4  12       11.65        6.98      5.57 o 
  -7   5  12        0.07        2.75      1.94 o 
  -6   5  12       68.24       69.47      2.79 o 
  -5   5  12       78.50       77.75      2.41 o 
  -4   5  12      189.97      203.40      6.50 o 
  -3   5  12        3.36        1.98      0.69 o 
  -2   5  12       28.33       29.24      1.38 o 
  -1   5  12      131.03      126.15      2.17 o 
   0   5  12       85.65       90.38      3.94 o 
   1   5  12        8.08        9.35      0.91 o 
   2   5  12       35.26       34.17      2.66 o 
   3   5  12       19.92       17.02      1.23 o 
   4   5  12       51.73       48.65      3.53 o 
   5   5  12        6.02        5.16      3.51 o 
   6   5  12        5.74        5.22      4.36 o 
  -7   6  12       42.29       45.12      5.61 o 
  -6   6  12        5.01        4.65      1.89 o 
  -5   6  12       33.87       30.33      2.11 o 
  -4   6  12       14.70       14.08      1.40 o 
  -3   6  12       25.79       21.29      1.20 o 
  -2   6  12       47.44       47.96      2.08 o 
  -1   6  12        0.06       -0.73      0.73 o 
   0   6  12      214.24      220.13      8.84 o 
   1   6  12      163.71      169.58      4.31 o 
   2   6  12       79.93       83.76      1.99 o 
   3   6  12        2.31        3.01      1.09 o 
   4   6  12       37.75       38.70      2.14 o 
   5   6  12        7.11        4.95      2.52 o 
   6   6  12        0.75       -1.69      2.37 o 
  -6   7  12        1.25        4.33      2.40 o 
  -5   7  12        7.61        6.42      3.18 o 
  -4   7  12       53.85       54.97      6.95 o 
  -3   7  12       90.82       95.11      2.83 o 
  -2   7  12       51.32       50.81      2.12 o 
  -1   7  12        5.25        7.61      1.30 o 
   0   7  12       24.41       25.56      3.43 o 
   1   7  12        2.80        6.35      1.26 o 
   2   7  12        5.80        3.61      2.19 o 
   3   7  12       77.93       78.90      2.77 o 
   4   7  12        5.05        6.47      1.83 o 
   5   7  12        0.31        0.35      2.19 o 
  -5   8  12        0.55       -0.65      2.29 o 
  -4   8  12       22.19       21.14      3.44 o 
  -3   8  12        1.11        0.00      1.60 o 
  -2   8  12        5.70        3.85      1.87 o 
  -1   8  12       63.40       62.28      3.16 o 
   0   8  12       82.31       69.40      2.42 o 
   1   8  12       21.09       14.64      2.10 o 
   2   8  12        0.47        3.68      1.92 o 
   3   8  12      107.29      108.35      3.33 o 
   4   8  12        9.04       10.61      2.50 o 
  -3   9  12        0.17        0.86      2.27 o 
  -2   9  12        1.09        2.88      1.95 o 
  -1   9  12        1.95        2.88      1.77 o 
   0   9  12        0.82       -1.25      1.85 o 
   1   9  12        0.77       -0.50      1.88 o 
   2   9  12        9.11       12.50      2.27 o 
  -8   1  13       27.76       28.93      2.18 o 
  -7   1  13        0.41        0.67      1.22 o 
  -6   1  13      643.87      707.65      7.90 o 
  -5   1  13      288.97      303.60      4.15 o 
  -4   1  13      387.51      406.18      5.47 o 
  -3   1  13      385.14      390.20      4.37 o 
  -2   1  13      153.08      192.97      2.56 o 
  -1   1  13      390.14      357.92      3.93 o 
   0   1  13      119.34      103.73      1.41 o 
   1   1  13       31.69       32.69      0.85 o 
   2   1  13        5.39        6.02      1.15 o 
   3   1  13       55.23       49.59      0.91 o 
   4   1  13       66.53       61.34      1.87 o 
   5   1  13        7.39        5.36      1.15 o 
   6   1  13       14.06       10.36      1.15 o 
   7   1  13       52.49       56.96      8.58 o 
  -8   2  13       11.23       11.26      2.52 o 
  -7   2  13       28.46       27.07      1.70 o 
  -6   2  13       24.18       19.15      0.95 o 
  -5   2  13       95.51       86.87      4.52 o 
  -4   2  13       58.37       57.22      1.79 o 
  -3   2  13      754.00      818.59      8.89 o 
  -2   2  13      137.69      133.21      1.80 o 
  -1   2  13      472.79      493.36      9.10 o 
   0   2  13       19.80       16.24      0.65 o 
   1   2  13        2.94        3.07      0.42 o 
   2   2  13       76.82       67.59      1.26 o 
   3   2  13       25.17       24.06      0.84 o 
   4   2  13       49.24       46.24      1.26 o 
   5   2  13       14.96       13.44      2.15 o 
   6   2  13        1.63        2.40      1.01 o 
   7   2  13       29.16       30.20      2.25 o 
  -8   3  13        2.32        5.89      3.62 o 
  -7   3  13      210.83      234.04      4.70 o 
  -6   3  13        0.36        0.66      0.96 o 
  -5   3  13       89.60      101.09      2.02 o 
  -4   3  13       40.14       43.95      1.09 o 
  -3   3  13       41.93       41.34      1.01 o 
  -2   3  13      180.30      196.32      2.34 o 
  -1   3  13       69.53       79.97      1.25 o 
   0   3  13        5.43        4.24      0.51 o 
   1   3  13      142.75      140.06      4.93 o 
   2   3  13       84.91       86.78      1.79 o 
   3   3  13       64.73       54.72      1.19 o 
   4   3  13       41.48       38.05      2.00 o 
   5   3  13        0.26       -0.09      1.04 o 
   6   3  13        3.85        2.65      1.28 o 
   7   3  13        0.00        2.49      2.02 o 
  -8   4  13        0.33        2.71      3.27 o 
  -7   4  13        2.92        5.32      2.83 o 
  -6   4  13       58.16       54.23      2.41 o 
  -5   4  13       14.80       15.29      1.05 o 
  -4   4  13      285.78      304.55      9.14 o 
  -3   4  13       15.25       18.73      0.81 o 
  -2   4  13      225.42      242.32      6.44 o 
  -1   4  13      251.63      242.08      2.83 o 
   0   4  13       14.14       14.66      0.82 o 
   1   4  13       31.87       34.38      3.00 o 
   2   4  13     1040.19     1040.21     12.47 o 
   3   4  13      684.74      715.88      8.45 o 
   4   4  13       84.81       87.57      2.00 o 
   5   4  13        3.77        4.79      1.00 o 
   6   4  13        7.28        8.44      1.57 o 
  -7   5  13        4.43        2.82      2.39 o 
  -6   5  13       10.70       15.26      1.80 o 
  -5   5  13       80.58       82.16      2.67 o 
  -4   5  13       82.87       83.23      1.91 o 
  -3   5  13       13.73       12.93      0.84 o 
  -2   5  13       47.61       42.20      1.98 o 
  -1   5  13       87.21       76.82      1.73 o 
   0   5  13       18.18       11.71      1.01 o 
   1   5  13       30.77       29.35      1.48 o 
   2   5  13      185.19      206.72      6.58 o 
   3   5  13       21.32       24.96      2.29 o 
   4   5  13        1.73        0.83      1.07 o 
   5   5  13       52.99       46.39      1.93 o 
   6   5  13        2.74        1.34      2.06 o 
  -7   6  13        6.30        6.58      4.56 o 
  -6   6  13        1.47       -0.42      1.76 o 
  -5   6  13       12.17       10.52      1.72 o 
  -4   6  13      184.21      198.12      7.40 o 
  -3   6  13        0.75        1.69      1.32 o 
  -2   6  13        4.22        4.26      1.05 o 
  -1   6  13        0.90        0.09      0.79 o 
   0   6  13       12.64        8.94      1.15 o 
   1   6  13        0.65        2.00      1.88 o 
   2   6  13       17.18       18.13      1.46 o 
   3   6  13        7.39        5.71      2.10 o 
   4   6  13        1.56        2.48      1.44 o 
   5   6  13        1.57       -1.85      5.73 o 
  -6   7  13        2.92        2.68      3.35 o 
  -5   7  13       45.19       51.64      3.08 o 
  -4   7  13        1.52        0.89      1.86 o 
  -3   7  13        3.56        2.65      1.40 o 
  -2   7  13       34.82       32.46      5.22 o 
  -1   7  13        0.54        1.34      1.08 o 
   0   7  13        0.24        1.35      1.26 o 
   1   7  13       16.45       17.39      1.38 o 
   2   7  13       19.64       21.06      2.15 o 
   3   7  13        4.28        4.81      1.63 o 
   4   7  13       10.46       10.09      2.04 o 
  -5   8  13        2.92        4.84      2.79 o 
  -4   8  13        1.06        2.17      2.21 o 
  -3   8  13        1.06        0.02      2.90 o 
  -2   8  13        9.27        8.57      1.97 o 
  -1   8  13       37.89       38.92      3.42 o 
   0   8  13        1.66        0.87      1.35 o 
   1   8  13       15.01       13.84      1.79 o 
   2   8  13        1.07        0.97      1.79 o 
   3   8  13       33.16       37.73      2.38 o 
  -3   9  13        6.11        8.19      2.30 o 
  -2   9  13        4.73        3.76      2.06 o 
  -1   9  13        0.75        2.72      2.07 o 
   0   9  13        0.13       -0.03      1.90 o 
   1   9  13        0.06        4.12      2.14 o 
  -8   0  14       18.26       17.57      2.44 o 
  -7   0  14       85.89       95.64      3.35 o 
  -6   0  14       78.17       78.02      1.91 o 
  -5   0  14      390.21      420.78      6.98 o 
  -4   0  14      154.20      153.50      3.07 o 
  -3   0  14     1016.25     1025.81     17.18 o 
  -2   0  14      374.78      358.72      6.42 o 
  -1   0  14       86.62       87.36      1.87 o 
   0   0  14      897.07      937.90     11.81 o 
   1   0  14      140.35      141.68      2.64 o 
   2   0  14      952.34      937.73     11.46 o 
   3   0  14       75.89       74.81      2.15 o 
   4   0  14       17.04       22.43      1.29 o 
   5   0  14       11.35       10.71      1.33 o 
   6   0  14        8.19        8.70      1.78 o 
   7   0  14       11.03        6.04      2.87 o 
  -8   1  14        4.08        7.03      2.00 o 
  -7   1  14        1.03        1.14      1.34 o 
  -6   1  14       12.96       13.22      0.87 o 
  -5   1  14       57.92       55.84      1.99 o 
  -4   1  14       42.60       37.17      1.23 o 
  -3   1  14       77.24       74.89      1.41 o 
  -2   1  14       47.76       47.96      1.01 o 
  -1   1  14       29.09       25.05      0.78 o 
   0   1  14      220.37      219.17      2.52 o 
   1   1  14      508.99      519.85      4.81 o 
   2   1  14       51.53       66.51      1.01 o 
   3   1  14        5.41        5.96      0.55 o 
   4   1  14        2.35        1.56      0.84 o 
   5   1  14        4.04        2.51      0.96 o 
   6   1  14       18.88       16.08      2.44 o 
   7   1  14        0.40        0.90      1.65 o 
  -8   2  14       27.03       22.96      2.10 o 
  -7   2  14        3.53        2.70      1.35 o 
  -6   2  14       59.49       61.83      1.54 o 
  -5   2  14        0.99        0.93      0.79 o 
  -4   2  14        1.49        1.36      0.66 o 
  -3   2  14       58.92       55.42      1.23 o 
  -2   2  14        6.41        3.56      0.65 o 
  -1   2  14      192.03      177.63      3.99 o 
   0   2  14      148.97      139.21      1.78 o 
   1   2  14        1.38       -0.15      0.41 o 
   2   2  14        6.71       11.27      0.56 o 
   3   2  14        0.05        0.74      0.63 o 
   4   2  14        0.49        0.74      1.40 o 
   5   2  14       34.99       29.98      1.33 o 
   6   2  14        0.07        0.00      1.23 o 
   7   2  14        4.37        4.23      2.11 o 
  -8   3  14        5.79        5.09      2.18 o 
  -7   3  14       70.78       58.75      2.51 o 
  -6   3  14       33.38       29.66      1.39 o 
  -5   3  14        2.66        1.16      0.76 o 
  -4   3  14       15.53       15.67      1.46 o 
  -3   3  14       19.01       17.96      0.83 o 
  -2   3  14      277.87      267.10      3.25 o 
  -1   3  14      151.18      148.89      2.66 o 
   0   3  14       96.37      105.97      1.54 o 
   1   3  14      500.42      520.14      9.85 o 
   2   3  14      450.84      468.10      5.68 o 
   3   3  14      736.51      786.67      8.78 o 
   4   3  14      188.49      207.38      3.99 o 
   5   3  14       97.56       94.89      4.41 o 
   6   3  14        2.99        5.64      1.36 o 
   7   3  14       12.95       18.65      3.65 o 
  -8   4  14       24.28       16.16      3.50 o 
  -7   4  14        1.15        0.62      2.82 o 
  -6   4  14       38.22       41.26      2.20 o 
  -5   4  14        9.67        8.65      0.95 o 
  -4   4  14       66.80       53.43      3.13 o 
  -3   4  14      148.23      162.79      2.39 o 
  -2   4  14       52.25       48.24      2.63 o 
  -1   4  14        0.71        1.42      0.60 o 
   0   4  14      131.09      139.36      2.31 o 
   1   4  14        0.04        1.57      0.71 o 
   2   4  14       74.44       79.06      3.20 o 
   3   4  14        1.26        0.10      0.73 o 
   4   4  14       48.28       47.48      1.61 o 
   5   4  14       59.34       62.14      4.90 o 
   6   4  14        0.12       -1.25      1.57 o 
  -7   5  14       68.64       63.49      3.20 o 
  -6   5  14       20.40       14.33      1.79 o 
  -5   5  14        9.03        6.16      1.84 o 
  -4   5  14       10.02       10.58      1.52 o 
  -3   5  14       26.59       27.17      2.23 o 
  -2   5  14       54.73       51.81      5.16 o 
  -1   5  14       20.51       21.70      3.51 o 
   0   5  14        8.47        8.88      1.15 o 
   1   5  14      125.45      124.78      2.74 o 
   2   5  14      226.95      228.92      7.19 o 
   3   5  14       54.70       53.80      1.88 o 
   4   5  14        5.00        2.63      1.26 o 
   5   5  14        7.71        6.71      1.48 o 
   6   5  14        4.14        2.60      2.10 o 
  -6   6  14       16.57       20.24      3.45 o 
  -5   6  14       80.84       87.91      3.81 o 
  -4   6  14       22.06       18.13      1.39 o 
  -3   6  14       23.98       20.37      1.46 o 
  -2   6  14        4.79        4.95      1.10 o 
  -1   6  14       57.06       41.36      5.33 o 
   0   6  14      178.10      184.71     18.86 o 
   1   6  14       90.19       78.80      2.83 o 
   2   6  14        0.09       -0.35      1.28 o 
   3   6  14        3.80        4.19      1.59 o 
   4   6  14       26.91       30.98      2.93 o 
   5   6  14        5.99        9.63      2.48 o 
  -6   7  14        5.59        1.74      3.66 o 
  -5   7  14        1.67       -0.04      1.87 o 
  -4   7  14       28.10       26.82      6.86 o 
  -3   7  14       52.59       56.89      2.53 o 
  -2   7  14       13.18       15.78      1.86 o 
  -1   7  14       69.40       65.28      2.00 o 
   0   7  14       23.38       24.42      3.29 o 
   1   7  14        2.06        1.01      1.36 o 
   2   7  14       83.40       93.38      3.10 o 
   3   7  14       32.18       24.90      2.79 o 
   4   7  14       15.24       15.00      2.01 o 
  -4   8  14        1.38       -2.32      5.70 o 
  -3   8  14        3.94        2.43      1.71 o 
  -2   8  14        0.16        4.04      3.81 o 
  -1   8  14       80.49       80.82      2.39 o 
   0   8  14       17.00       17.18      2.25 o 
   1   8  14       68.66       82.02      7.96 o 
   2   8  14        0.28        0.15      1.84 o 
   3   8  14       10.62        3.99      1.96 o 
  -2   9  14        0.67        2.08      2.25 o 
  -1   9  14        0.70        1.85      2.08 o 
   0   9  14        1.67        3.85      2.37 o 
   1   9  14        3.40        0.23      2.32 o 
  -8   1  15       63.98       62.97      2.81 o 
  -7   1  15       15.85       17.47      2.62 o 
  -6   1  15        5.68        6.63      0.76 o 
  -5   1  15       17.02       17.35      0.94 o 
  -4   1  15        1.71        1.00      0.74 o 
  -3   1  15       12.22       10.11      0.73 o 
  -2   1  15      198.71      199.16      5.57 o 
  -1   1  15       37.04       43.90      1.16 o 
   0   1  15      191.32      189.34      2.36 o 
   1   1  15        7.09        4.60      0.41 o 
   2   1  15        0.00        0.40      0.53 o 
   3   1  15      128.36      120.69      1.78 o 
   4   1  15       35.51       34.52      3.64 o 
   5   1  15       65.86       63.95      3.47 o 
   6   1  15        2.86        0.44      1.65 o 
   7   1  15        2.20        7.04      4.66 o 
  -8   2  15        4.62        5.04      1.96 o 
  -7   2  15       41.95       38.95      2.07 o 
  -6   2  15        0.88        4.27      1.54 o 
  -5   2  15       34.20       30.66      1.98 o 
  -4   2  15       48.56       56.59      1.35 o 
  -3   2  15        1.33        0.94      0.60 o 
  -2   2  15      447.53      454.86      4.96 o 
  -1   2  15      129.26      135.29      1.93 o 
   0   2  15        0.60        0.21      0.52 o 
   1   2  15       66.98       64.51      1.05 o 
   2   2  15       92.13      110.67      1.59 o 
   3   2  15       30.55       27.47      1.54 o 
   4   2  15       10.17        9.82      1.00 o 
   5   2  15       22.19       22.04      1.29 o 
   6   2  15        0.16        1.96      1.72 o 
   7   2  15        0.73        2.50      2.02 o 
  -8   3  15       18.85       19.93      3.04 o 
  -7   3  15        1.36        0.27      1.59 o 
  -6   3  15       20.64       24.35      1.84 o 
  -5   3  15       63.34       57.82      1.48 o 
  -4   3  15        0.23        0.16      0.80 o 
  -3   3  15       99.51       98.03      6.55 o 
  -2   3  15       35.14       35.12      1.90 o 
  -1   3  15      154.78      148.58      2.37 o 
   0   3  15      600.98      609.75      6.58 o 
   1   3  15      198.25      208.46      3.04 o 
   2   3  15       66.74       60.03      1.33 o 
   3   3  15       26.80       25.97      1.38 o 
   4   3  15      169.28      179.13      3.02 o 
   5   3  15        4.60        4.44      1.85 o 
   6   3  15        1.72        0.98      1.42 o 
  -7   4  15      113.63      117.84      3.88 o 
  -6   4  15       22.73       23.49      1.74 o 
  -5   4  15      103.66      102.06      2.34 o 
  -4   4  15       40.38       38.67      1.28 o 
  -3   4  15        7.41        5.55      0.73 o 
  -2   4  15       40.42       36.77      3.27 o 
  -1   4  15       79.13       74.77      1.80 o 
   0   4  15       16.04       22.17      1.13 o 
   1   4  15      174.56      172.90      2.91 o 
   2   4  15      340.12      341.80      4.89 o 
   3   4  15      281.93      299.75      4.23 o 
   4   4  15       52.63       46.89      1.63 o 
   5   4  15       55.64       45.93      1.78 o 
   6   4  15       15.75       16.60      3.41 o 
  -7   5  15        0.00       -0.48      2.11 o 
  -6   5  15        5.55        5.17      1.84 o 
  -5   5  15        0.56        0.28      1.35 o 
  -4   5  15       21.82       24.12      1.37 o 
  -3   5  15        0.13        1.25      0.99 o 
  -2   5  15       97.11       88.90      2.39 o 
  -1   5  15       35.43       33.30      1.79 o 
   0   5  15       65.65       62.31      6.92 o 
   1   5  15       46.07       38.02      1.59 o 
   2   5  15       26.40       32.65      2.52 o 
   3   5  15      107.02      118.73      7.11 o 
   4   5  15       27.48       29.96      1.92 o 
   5   5  15       26.22       23.18      1.86 o 
  -6   6  15        0.46        2.78      2.45 o 
  -5   6  15        1.18       -0.48      1.92 o 
  -4   6  15        3.89        3.61      1.20 o 
  -3   6  15        1.93        1.14      1.35 o 
  -2   6  15       16.27       15.22      1.62 o 
  -1   6  15        7.90        4.51      2.05 o 
   0   6  15       77.14       95.49      5.03 o 
   1   6  15        4.29        4.01      1.78 o 
   2   6  15        1.88        3.79      2.93 o 
   3   6  15       32.19       27.11      2.11 o 
   4   6  15        0.45        2.05      2.30 o 
   5   6  15        0.66       -0.11      2.00 o 
  -5   7  15        3.02        4.27      3.54 o 
  -4   7  15        7.82        8.63      2.00 o 
  -3   7  15        0.23        1.06      1.66 o 
  -2   7  15      121.08      116.18      4.58 o 
  -1   7  15       11.89       10.38      1.37 o 
   0   7  15       44.53       35.27      4.40 o 
   1   7  15        2.03        0.92      1.24 o 
   2   7  15       42.36       35.38      2.40 o 
   3   7  15        9.77       12.81      2.01 o 
   4   7  15        3.25        2.21      2.20 o 
  -4   8  15       11.81       17.31      2.61 o 
  -3   8  15       25.29       25.74      2.60 o 
  -2   8  15        0.08        1.58      1.82 o 
  -1   8  15        0.73        1.34      1.52 o 
   0   8  15        1.25        2.64      1.61 o 
   1   8  15        2.18        1.47      1.98 o 
   2   8  15        4.34        5.07      2.06 o 
   3   8  15        8.49        5.91      2.39 o 
  -2   9  15       15.69       11.84      2.29 o 
  -1   9  15        1.41        1.62      1.94 o 
   0   9  15        0.05        1.53      2.09 o 
  -8   0  16        1.57        2.02      2.37 o 
  -7   0  16       14.76       16.17      2.28 o 
  -6   0  16       21.14       22.01      1.41 o 
  -5   0  16       10.39        7.56      1.01 o 
  -4   0  16        2.13        1.23      0.92 o 
  -3   0  16      428.10      496.13      7.62 o 
  -2   0  16       56.02       63.38      2.15 o 
  -1   0  16      152.64      160.23      3.07 o 
   0   0  16       56.87       56.08      1.48 o 
   1   0  16      246.30      245.51      5.26 o 
   2   0  16      224.34      203.81      3.85 o 
   3   0  16        4.31        4.77      1.34 o 
   4   0  16       42.05       31.36      2.11 o 
   5   0  16      188.82      192.71      4.30 o 
   6   0  16       27.61       24.32      2.29 o 
  -8   1  16        2.19       -0.60      1.87 o 
  -7   1  16        8.13        6.63      1.38 o 
  -6   1  16       31.70       25.89      1.14 o 
  -5   1  16        6.98        6.74      0.84 o 
  -4   1  16        7.45        6.53      0.82 o 
  -3   1  16        1.58        1.63      0.60 o 
  -2   1  16      228.20      208.76      2.73 o 
  -1   1  16      253.25      253.43      2.90 o 
   0   1  16       18.14       18.53      1.71 o 
   1   1  16       10.04        7.66      0.76 o 
   2   1  16       16.02       12.48      1.07 o 
   3   1  16       12.88       13.99      1.25 o 
   4   1  16       18.98       17.17      1.08 o 
   5   1  16        8.56        7.94      1.13 o 
   6   1  16        1.01        1.80      1.79 o 
  -8   2  16        3.30        2.89      2.08 o 
  -7   2  16       33.73       29.58      2.15 o 
  -6   2  16       91.73      101.62      2.35 o 
  -5   2  16      110.14      103.88      3.79 o 
  -4   2  16        0.34        1.22      0.77 o 
  -3   2  16       37.05       29.31      1.06 o 
  -2   2  16      317.62      313.79      3.98 o 
  -1   2  16       12.02       15.60      1.25 o 
   0   2  16      364.20      376.02      4.52 o 
   1   2  16      274.69      262.46      3.16 o 
   2   2  16      224.85      235.79      2.83 o 
   3   2  16        4.67        1.80      0.87 o 
   4   2  16        0.01        0.87      0.93 o 
   5   2  16        0.14       -0.36      1.21 o 
   6   2  16       15.72       14.73      1.68 o 
  -8   3  16        3.68        3.02      2.35 o 
  -7   3  16       25.70       27.28      2.41 o 
  -6   3  16       20.73       22.79      1.55 o 
  -5   3  16        0.00       -0.29      0.88 o 
  -4   3  16       96.24      102.05      2.28 o 
  -3   3  16        1.59        1.77      0.79 o 
  -2   3  16       48.65       48.81      1.32 o 
  -1   3  16      145.38      136.03      7.42 o 
   0   3  16       29.68       27.07      1.11 o 
   1   3  16      170.89      164.26      2.60 o 
   2   3  16      175.80      189.11      5.85 o 
   3   3  16       11.01       12.39      0.97 o 
   4   3  16       18.58       22.29      1.33 o 
   5   3  16        9.61        6.79      1.20 o 
   6   3  16       14.27       16.49      2.01 o 
  -7   4  16       22.91       22.40      2.20 o 
  -6   4  16       33.55       33.11      2.07 o 
  -5   4  16        7.80        6.64      1.27 o 
  -4   4  16       36.76       30.82      3.03 o 
  -3   4  16        4.88        7.90      2.58 o 
  -2   4  16        8.58        6.32      1.00 o 
  -1   4  16        0.70        0.63      0.80 o 
   0   4  16        0.16        1.97      0.85 o 
   1   4  16       24.46       24.30      1.23 o 
   2   4  16       17.26       12.34      1.13 o 
   3   4  16        8.01        8.15      0.89 o 
   4   4  16       25.82       22.41      1.35 o 
   5   4  16        0.36        1.12      1.73 o 
   6   4  16        3.27        1.59      1.69 o 
  -7   5  16        6.93        4.18      2.52 o 
  -6   5  16        5.12        8.79      2.57 o 
  -5   5  16       32.64       35.39      2.05 o 
  -4   5  16        0.23       -0.22      2.05 o 
  -3   5  16       81.77       78.54      3.02 o 
  -2   5  16        5.72        6.46      2.56 o 
  -1   5  16       15.93       14.11      1.08 o 
   0   5  16       19.38       24.30      1.46 o 
   1   5  16       36.23       36.30      1.71 o 
   2   5  16       46.15       50.52      1.89 o 
   3   5  16        5.65        5.05      1.25 o 
   4   5  16       17.51       18.98      1.68 o 
   5   5  16        5.56        7.93      1.63 o 
  -6   6  16        1.49        0.61      2.53 o 
  -5   6  16        1.16        5.11      2.05 o 
  -4   6  16        0.52        0.35      1.31 o 
  -3   6  16       15.83       15.24      1.46 o 
  -2   6  16        1.18       -0.76      1.30 o 
  -1   6  16       46.11       50.54      1.95 o 
   0   6  16       31.05       25.95      3.83 o 
   1   6  16        1.96        4.09      1.49 o 
   2   6  16        7.27        5.47      1.44 o 
   3   6  16        2.27        2.14      1.67 o 
   4   6  16       26.25       24.15      1.93 o 
  -5   7  16        0.23       -2.06      2.06 o 
  -4   7  16        7.75        3.14      2.29 o 
  -3   7  16       29.57       28.39      1.99 o 
  -2   7  16       23.71       26.75      5.07 o 
  -1   7  16       28.63       30.45      3.96 o 
   0   7  16        0.59        0.36      1.64 o 
   1   7  16       10.14        7.85      2.64 o 
   2   7  16       34.57       37.93      2.46 o 
   3   7  16        5.44        3.01      1.90 o 
   4   7  16        1.02        4.26      2.68 o 
  -4   8  16        0.45        0.54      3.01 o 
  -3   8  16        1.63        1.65      1.92 o 
  -2   8  16       16.04       17.47      2.29 o 
  -1   8  16        2.42        4.52      2.98 o 
   0   8  16        0.39       -0.46      1.96 o 
   1   8  16       49.67       49.41      2.49 o 
   2   8  16       53.45       50.95      3.27 o 
  -8   1  17        7.66       14.78      4.39 o 
  -7   1  17       42.05       41.46      2.00 o 
  -6   1  17        0.18        1.40      0.92 o 
  -5   1  17        0.46        0.57      0.81 o 
  -4   1  17      130.36      139.62      9.19 o 
  -3   1  17        2.73        5.24      1.96 o 
  -2   1  17       20.99       16.53      2.09 o 
  -1   1  17      148.55      136.89      2.29 o 
   0   1  17      363.51      387.75      4.87 o 
   1   1  17       94.84      105.04      2.15 o 
   2   1  17       80.57       80.24      1.82 o 
   3   1  17       95.77       84.67      1.96 o 
   4   1  17      223.86      211.74      3.47 o 
   5   1  17       39.16       31.85      1.45 o 
   6   1  17       13.26       14.38      1.62 o 
  -8   2  17       17.25       14.17      2.34 o 
  -7   2  17       20.36       19.88      2.25 o 
  -6   2  17       75.30       75.31      5.87 o 
  -5   2  17        1.05        2.08      0.96 o 
  -4   2  17        0.01        1.15      1.28 o 
  -3   2  17      217.08      215.38      3.84 o 
  -2   2  17        7.84        5.90      1.01 o 
  -1   2  17       15.82       13.39      1.10 o 
   0   2  17        7.45        7.00      1.84 o 
   1   2  17      537.52      563.53      5.76 o 
   2   2  17      457.60      460.31      5.16 o 
   3   2  17        7.38        3.32      0.88 o 
   4   2  17        7.45        2.56      1.09 o 
   5   2  17        4.81        4.54      1.28 o 
   6   2  17        0.04        1.67      1.83 o 
  -7   3  17        1.53        3.18      2.21 o 
  -6   3  17       10.60        9.05      1.43 o 
  -5   3  17        0.07        0.85      1.12 o 
  -4   3  17      145.58      152.37      6.38 o 
  -3   3  17        0.61        0.80      0.85 o 
  -2   3  17        3.42        2.26      0.76 o 
  -1   3  17        1.19        2.29      1.02 o 
   0   3  17      103.87      101.17      2.20 o 
   1   3  17      145.47      157.52      4.81 o 
   2   3  17      330.44      331.77      4.04 o 
   3   3  17        1.15        1.91      1.90 o 
   4   3  17       10.17        9.11      2.02 o 
   5   3  17        0.00       -0.38      1.24 o 
   6   3  17       25.03       26.72      5.51 o 
  -7   4  17       15.29       16.00      2.61 o 
  -6   4  17       10.42       10.80      2.00 o 
  -5   4  17       43.56       46.14      2.04 o 
  -4   4  17       54.42       55.54      1.91 o 
  -3   4  17       28.41       29.19      2.77 o 
  -2   4  17        0.01       -0.79      0.79 o 
  -1   4  17       64.76       59.37      2.29 o 
   0   4  17      157.19      131.35      2.91 o 
   1   4  17      926.37     1040.93     14.47 o 
   2   4  17      233.23      216.47      7.68 o 
   3   4  17       28.07       28.74      2.73 o 
   4   4  17        1.15       -0.55      2.08 o 
   5   4  17       80.89       81.90      6.00 o 
  -7   5  17        1.35        1.70      2.23 o 
  -6   5  17        0.66        0.06      2.32 o 
  -5   5  17        6.63        9.12      1.60 o 
  -4   5  17        1.65        0.10      1.11 o 
  -3   5  17        8.96        5.78      1.75 o 
  -2   5  17        5.86        4.39      1.31 o 
  -1   5  17       98.24      103.33      3.23 o 
   0   5  17      270.54      304.80      5.25 o 
   1   5  17      159.13      169.96      3.60 o 
   2   5  17        0.08        0.66      1.27 o 
   3   5  17       34.06       33.52      1.98 o 
   4   5  17       16.35       14.67      1.93 o 
   5   5  17       20.59       22.49      4.58 o 
  -6   6  17        9.95        7.44      2.88 o 
  -5   6  17        3.71        3.61      2.23 o 
  -4   6  17        0.60        1.48      1.65 o 
  -3   6  17       40.50       38.46      1.97 o 
  -2   6  17       58.97       72.38      5.98 o 
  -1   6  17        9.77        9.78      1.36 o 
   0   6  17        9.18        7.57      1.28 o 
   1   6  17       59.82       56.83      2.52 o 
   2   6  17      100.05      101.11      2.85 o 
   3   6  17        4.02        4.74      1.74 o 
   4   6  17       10.64       15.37      5.15 o 
  -5   7  17        1.59        2.86      2.89 o 
  -4   7  17        0.68        2.11      1.85 o 
  -3   7  17        0.81        2.34      1.81 o 
  -2   7  17       29.73       35.17      2.20 o 
  -1   7  17       24.16       25.10      1.88 o 
   0   7  17        1.82        1.44      1.67 o 
   1   7  17        7.28        5.68      1.67 o 
   2   7  17       61.91       64.23      2.86 o 
   3   7  17        0.18        0.62      2.44 o 
  -3   8  17        5.39        3.27      1.80 o 
  -2   8  17        4.55        5.27      2.34 o 
  -1   8  17       25.77       26.39      5.94 o 
   0   8  17        0.88        1.04      1.77 o 
   1   8  17        6.05        4.23      1.78 o 
   2   8  17       45.66       50.78      5.92 o 
  -8   0  18       37.69       31.34      3.60 o 
  -7   0  18      161.73      166.68      5.67 o 
  -6   0  18      230.63      235.54      5.42 o 
  -5   0  18       27.30       24.34      1.62 o 
  -4   0  18       30.83       34.00      1.87 o 
  -3   0  18       60.85       53.60      3.93 o 
  -2   0  18      321.30      342.19      7.88 o 
  -1   0  18      516.66      569.46     11.87 o 
   0   0  18       15.53       12.40      1.36 o 
   1   0  18        4.77        5.38      1.48 o 
   2   0  18       91.62      107.89      3.43 o 
   3   0  18       10.33       11.89      1.42 o 
   4   0  18        0.08        4.22      1.50 o 
   5   0  18       18.49       17.37      2.33 o 
   6   0  18        9.26        6.42      2.50 o 
  -8   1  18        4.01        3.90      2.47 o 
  -7   1  18        2.13        2.74      1.41 o 
  -6   1  18       15.38       16.92      1.33 o 
  -5   1  18       11.91       11.25      1.13 o 
  -4   1  18        8.49       10.36      0.99 o 
  -3   1  18        1.76        1.76      0.81 o 
  -2   1  18       16.59       11.16      0.94 o 
  -1   1  18      407.11      425.10      6.32 o 
   0   1  18       26.82       26.75      1.30 o 
   1   1  18      105.19      100.75      4.01 o 
   2   1  18       61.70       44.34      2.75 o 
   3   1  18       36.89       32.40      1.44 o 
   4   1  18        4.87        3.09      1.02 o 
   5   1  18        1.02       -0.85      1.14 o 
   6   1  18        9.13        8.83      1.71 o 
  -8   2  18        6.85       11.21      3.17 o 
  -7   2  18        7.37        7.24      2.05 o 
  -6   2  18       22.57       21.56      1.55 o 
  -5   2  18       25.93       24.35      1.46 o 
  -4   2  18       27.13       28.59      1.31 o 
  -3   2  18       59.16       48.54      5.19 o 
  -2   2  18      231.40      232.20      7.11 o 
  -1   2  18       17.89       17.02      1.38 o 
   0   2  18      464.16      499.70      6.83 o 
   1   2  18      331.09      357.78      4.31 o 
   2   2  18        0.63        0.00      1.44 o 
   3   2  18        2.22        1.80      0.95 o 
   4   2  18        1.78        0.18      1.10 o 
   5   2  18        3.01        3.90      1.47 o 
   6   2  18       48.24       50.30      2.83 o 
  -7   3  18        4.15        5.63      5.39 o 
  -6   3  18        2.02        2.51      1.28 o 
  -5   3  18       20.53       20.57      1.44 o 
  -4   3  18        0.44        2.26      3.31 o 
  -3   3  18        0.03       -0.97      0.97 o 
  -2   3  18        0.27        1.85      1.85 o 
  -1   3  18       28.77       28.02      1.22 o 
   0   3  18      656.72      714.95     15.40 o 
   1   3  18      407.84      427.58     10.07 o 
   2   3  18      114.50      108.93      1.86 o 
   3   3  18       87.60       91.40      2.37 o 
   4   3  18       23.73       28.93      1.53 o 
   5   3  18        7.61        7.46      1.56 o 
  -7   4  18        3.23        4.93      4.91 o 
  -6   4  18        2.41        2.13      1.58 o 
  -5   4  18        8.33       10.18      1.57 o 
  -4   4  18       13.30       16.37      1.81 o 
  -3   4  18        9.45        7.36      1.18 o 
  -2   4  18       34.23       36.15      1.63 o 
  -1   4  18       42.26       39.78      1.87 o 
   0   4  18       90.67       90.40      2.38 o 
   1   4  18        3.24        5.30      1.26 o 
   2   4  18       56.50       48.01      3.12 o 
   3   4  18        8.93        8.47      1.20 o 
   4   4  18       21.50       21.26      3.49 o 
   5   4  18        6.24        7.68      2.99 o 
  -6   5  18        5.66        6.52      4.10 o 
  -5   5  18       27.10       24.43      2.19 o 
  -4   5  18       14.81       14.10      1.45 o 
  -3   5  18       63.51       62.76      2.29 o 
  -2   5  18       14.72       15.82      1.74 o 
  -1   5  18       76.31       71.04      2.54 o 
   0   5  18       25.84       30.82      2.58 o 
   1   5  18      593.97      628.14      9.91 o 
   2   5  18       93.28      100.93      2.79 o 
   3   5  18       11.51       11.47      1.59 o 
   4   5  18       50.70       51.31      2.40 o 
   5   5  18       22.91       22.44      2.79 o 
  -6   6  18        3.15        0.48      3.52 o 
  -5   6  18        3.79        1.06      2.00 o 
  -4   6  18        0.28        0.30      2.15 o 
  -3   6  18        7.61        6.06      1.60 o 
  -2   6  18       60.04       55.71      3.00 o 
  -1   6  18       48.52       46.41      2.54 o 
   0   6  18        6.05        5.15      1.31 o 
   1   6  18      114.57      125.69      3.34 o 
   2   6  18        0.00       -0.67      1.65 o 
   3   6  18        0.00        1.20      2.85 o 
   4   6  18        7.53       11.18      2.52 o 
  -5   7  18        0.05       -0.72      2.75 o 
  -4   7  18        1.08        1.51      2.50 o 
  -3   7  18       10.25        9.54      1.88 o 
  -2   7  18       94.45      106.60      8.30 o 
  -1   7  18        1.09        1.35      2.06 o 
   0   7  18       25.14       27.26      2.15 o 
   1   7  18       39.41       41.76      3.43 o 
   2   7  18       23.11       26.97      2.33 o 
   3   7  18        1.67        2.27      2.23 o 
  -3   8  18        1.93        1.42      2.40 o 
  -2   8  18       94.16       87.71      3.37 o 
  -1   8  18        0.01        3.17      2.46 o 
   0   8  18       15.04       19.86      8.14 o 
   1   8  18       21.18       14.84      3.22 o 
  -8   1  19        0.00       -1.03      2.55 o 
  -7   1  19        5.97        9.48      1.80 o 
  -6   1  19        6.34        5.90      1.50 o 
  -5   1  19        1.46        0.32      1.40 o 
  -4   1  19       21.38       13.58      2.14 o 
  -3   1  19       34.24       33.02      1.45 o 
  -2   1  19       24.27       25.33      0.93 o 
  -1   1  19       31.18       30.18      3.06 o 
   0   1  19      586.42      598.81      7.60 o 
   1   1  19       13.49       12.44      1.01 o 
   2   1  19        0.83        2.31      1.04 o 
   3   1  19      405.78      369.57      8.57 o 
   4   1  19       54.88       43.58      1.97 o 
   5   1  19        0.14        0.55      1.25 o 
   6   1  19        0.24        2.34      1.55 o 
  -7   2  19       11.67       12.66      2.41 o 
  -6   2  19        4.09        2.89      1.58 o 
  -5   2  19       41.98       48.97      2.02 o 
  -4   2  19        0.32        0.05      0.99 o 
  -3   2  19      132.94      128.31      3.02 o 
  -2   2  19      122.24      117.49      3.22 o 
  -1   2  19      100.91       93.83      2.79 o 
   0   2  19      714.79      763.36      9.94 o 
   1   2  19       15.89       17.00      0.73 o 
   2   2  19        0.10        0.00      0.65 o 
   3   2  19       18.35       16.39      1.35 o 
   4   2  19       25.43       20.24      1.39 o 
   5   2  19        0.08        2.13      1.52 o 
  -7   3  19       12.33       15.10      2.35 o 
  -6   3  19       13.22       10.27      2.16 o 
  -5   3  19        0.13        2.61      1.98 o 
  -4   3  19        4.86        4.63      3.70 o 
  -3   3  19      131.29      115.63      6.64 o 
  -2   3  19      128.51      133.39      3.37 o 
  -1   3  19      142.88      149.56      4.79 o 
   0   3  19        7.27        5.11      0.77 o 
   1   3  19      427.83      444.58      6.06 o 
   2   3  19       66.01       52.03      1.56 o 
   3   3  19        0.71        2.58      1.43 o 
   4   3  19       84.35       79.27      2.53 o 
   5   3  19       61.04       65.57      2.41 o 
  -7   4  19        2.14        0.43      2.87 o 
  -6   4  19        3.35        2.42      2.87 o 
  -5   4  19        2.24        4.25      2.76 o 
  -4   4  19        1.69        4.08      1.62 o 
  -3   4  19       49.53       49.45      2.18 o 
  -2   4  19      247.23      253.81      9.10 o 
  -1   4  19      170.65      164.39      7.55 o 
   0   4  19       50.39       54.80      2.62 o 
   1   4  19      179.20      183.47      3.46 o 
   2   4  19       82.90       76.32      4.43 o 
   3   4  19       57.63       53.04      1.96 o 
   4   4  19        2.52        4.89      1.40 o 
   5   4  19        0.52       -0.98      1.83 o 
  -6   5  19        4.61        2.38      2.43 o 
  -5   5  19        0.00       -1.02      4.36 o 
  -4   5  19        1.97        1.33      3.39 o 
  -3   5  19        0.44        4.89      1.79 o 
  -2   5  19       52.66       50.96      2.46 o 
  -1   5  19      119.48      130.87      3.60 o 
   0   5  19       10.31       11.33      1.76 o 
   1   5  19      185.80      220.88      4.55 o 
   2   5  19       12.61       13.05      1.62 o 
   3   5  19       17.43       14.37      2.48 o 
   4   5  19        8.18        5.57      2.49 o 
  -5   6  19        1.56       -0.38      2.29 o 
  -4   6  19       13.45       15.89      1.88 o 
  -3   6  19       94.72      108.55      7.28 o 
  -2   6  19       99.48       88.72      6.96 o 
  -1   6  19       60.52       56.02      2.67 o 
   0   6  19       75.71       76.07      3.14 o 
   1   6  19       57.77       60.84      3.96 o 
   2   6  19       49.85       49.49      2.81 o 
   3   6  19        1.14       -0.40      1.58 o 
  -4   7  19        0.40        0.13      3.22 o 
  -3   7  19       13.80        9.61      1.80 o 
  -2   7  19       48.67       47.20      4.49 o 
  -1   7  19        0.00        0.26      1.79 o 
   0   7  19        2.37        5.34      1.86 o 
   1   7  19       49.67       51.09      4.47 o 
   2   7  19       36.40       32.43      6.05 o 
  -2   8  19        4.32        2.38      2.05 o 
  -1   8  19       16.17       16.36      2.50 o 
   0   8  19        0.58        1.98      2.00 o 
  -7   0  20        2.20        4.90      2.42 o 
  -6   0  20        0.40       -0.03      2.53 o 
  -5   0  20       67.00       61.76      2.71 o 
  -4   0  20      172.36      150.98      5.67 o 
  -3   0  20      155.76      148.22      4.41 o 
  -2   0  20       88.03       78.59      3.00 o 
  -1   0  20     2277.89     2372.41     44.38 o 
   0   0  20     1008.09      981.08     17.05 o 
   1   0  20      179.90      193.24      4.56 o 
   2   0  20      237.36      217.80      5.98 o 
   3   0  20      181.46      187.96      5.69 o 
   4   0  20        3.36        2.00      1.58 o 
   5   0  20        0.53        2.07      1.92 o 
  -7   1  20        2.29        6.84      1.74 o 
  -6   1  20        0.03        0.70      1.78 o 
  -5   1  20       38.16       36.69      1.70 o 
  -4   1  20        3.15        0.66      1.84 o 
  -3   1  20       14.42       15.40      1.82 o 
  -2   1  20        1.03       -0.39      1.27 o 
  -1   1  20        9.04        8.25      2.09 o 
   0   1  20      491.62      521.60      6.81 o 
   1   1  20        7.36        5.73      1.14 o 
   2   1  20        8.69        5.26      1.21 o 
   3   1  20      128.56      119.79      3.69 o 
   4   1  20       24.95       22.69      5.36 o 
   5   1  20        0.53        0.03      1.43 o 
  -7   2  20        3.80        2.75      2.12 o 
  -6   2  20        2.80        2.95      2.18 o 
  -5   2  20        3.12        4.34      1.57 o 
  -4   2  20       19.85       15.44      1.75 o 
  -3   2  20       29.08       28.85      1.49 o 
  -2   2  20       13.69       11.08      1.59 o 
  -1   2  20       99.33      102.59      3.28 o 
   0   2  20       35.24       33.69      1.41 o 
   1   2  20        0.01        0.43      0.74 o 
   2   2  20       21.97       31.43      1.54 o 
   3   2  20        0.62        0.82      1.23 o 
   4   2  20        0.00       -1.67      1.67 o 
   5   2  20        0.00       -1.53      1.74 o 
  -7   3  20        0.66       -2.59      2.59 o 
  -6   3  20        1.26        1.23      2.57 o 
  -5   3  20       56.06       47.78      2.98 o 
  -4   3  20      127.95      128.73      5.86 o 
  -3   3  20        2.61        4.07      1.50 o 
  -2   3  20      250.29      284.92      6.09 o 
  -1   3  20      164.18      183.83      3.98 o 
   0   3  20      479.77      496.75     13.53 o 
   1   3  20        8.08        7.58      1.14 o 
   2   3  20      156.47      163.99      3.41 o 
   3   3  20       39.76       32.38      2.87 o 
   4   3  20        2.11        1.20      1.71 o 
   5   3  20        2.92        4.08      2.55 o 
  -6   4  20        7.65        6.90      2.06 o 
  -5   4  20        3.47        8.75      2.02 o 
  -4   4  20       25.85       26.24      5.63 o 
  -3   4  20       75.50       67.55      2.61 o 
  -2   4  20      278.02      309.84      8.54 o 
  -1   4  20      100.11       99.49      2.89 o 
   0   4  20      128.86      125.12      3.45 o 
   1   4  20       33.47       34.83      2.16 o 
   2   4  20        0.54       -0.14      1.15 o 
   3   4  20        4.97        0.44      1.32 o 
   4   4  20       13.80       13.45      1.67 o 
  -6   5  20        8.84        9.55      2.56 o 
  -5   5  20        2.44        5.11      1.88 o 
  -4   5  20       13.44       11.16      1.78 o 
  -3   5  20       39.28       35.28      2.41 o 
  -2   5  20        4.58        3.59      1.45 o 
  -1   5  20       56.05       60.47      4.43 o 
   0   5  20       21.39       20.43      1.76 o 
   1   5  20       34.92       36.27      1.90 o 
   2   5  20       25.44       20.87      2.67 o 
   3   5  20        4.67        5.08      1.60 o 
   4   5  20       11.45       14.65      6.56 o 
  -5   6  20       15.04       11.93      2.77 o 
  -4   6  20        0.86        0.15      2.78 o 
  -3   6  20       35.63       44.51      3.99 o 
  -2   6  20       38.18       36.58      2.69 o 
  -1   6  20        8.12        7.58      1.66 o 
   0   6  20        5.40        6.03      1.62 o 
   1   6  20        0.00        0.74      2.66 o 
   2   6  20        0.03       -2.73      2.73 o 
   3   6  20        1.14        2.33      1.93 o 
  -4   7  20        0.15        1.39      2.87 o 
  -3   7  20       22.17       19.31      2.17 o 
  -2   7  20        0.84        1.66      2.70 o 
  -1   7  20       22.05       23.92      4.75 o 
   0   7  20        2.47        4.16      1.89 o 
   1   7  20       25.03       20.75      2.66 o 
   2   7  20       30.41       24.34      7.05 o 
  -7   1  21        2.07        4.65      1.79 o 
  -6   1  21       11.26       10.84      1.94 o 
  -5   1  21       42.86       41.81      2.64 o 
  -4   1  21      315.25      305.15      5.92 o 
  -3   1  21        6.37        6.01      0.93 o 
  -2   1  21      527.10      551.55     11.64 o 
  -1   1  21      650.77      669.78     10.97 o 
   0   1  21      507.11      529.41      8.86 o 
   1   1  21        3.91        1.62      1.23 o 
   2   1  21       49.41       49.93      2.49 o 
   3   1  21       86.56       80.89      2.58 o 
   4   1  21       12.87       10.46      1.66 o 
   5   1  21        8.16       11.64      1.88 o 
  -7   2  21        0.01        3.12      2.32 o 
  -6   2  21       13.47        9.42      2.12 o 
  -5   2  21        0.00       -1.47      1.47 o 
  -4   2  21        0.83        2.54      1.48 o 
  -3   2  21       81.61       73.47      2.25 o 
  -2   2  21       48.73       47.14      1.56 o 
  -1   2  21     1330.48     1492.50     39.52 o 
   0   2  21       92.40       92.56      2.05 o 
   1   2  21      103.32       95.83      2.13 o 
   2   2  21       55.61       44.63      2.10 o 
   3   2  21        3.50        2.64      1.90 o 
   4   2  21        1.21        0.75      1.61 o 
   5   2  21       12.08       13.70      2.25 o 
  -7   3  21       12.50       16.87      5.38 o 
  -6   3  21        0.03        0.72      1.93 o 
  -5   3  21       15.22       14.81      1.76 o 
  -4   3  21        0.53       -0.43      1.26 o 
  -3   3  21        5.31        3.94      2.50 o 
  -2   3  21       16.52       14.64      2.15 o 
  -1   3  21       99.72      106.49      4.81 o 
   0   3  21      102.52      100.90      2.68 o 
   1   3  21       14.46       11.54      1.58 o 
   2   3  21       77.16       72.43      2.07 o 
   3   3  21        0.87        2.53      1.38 o 
   4   3  21        5.00        2.12      1.68 o 
  -6   4  21       17.57       23.21      5.78 o 
  -5   4  21        2.50        2.49      1.66 o 
  -4   4  21       37.28       37.50      3.15 o 
  -3   4  21       15.18        9.00      3.66 o 
  -2   4  21      219.89      231.85      4.85 o 
  -1   4  21      392.76      419.91     15.89 o 
   0   4  21        9.94        9.53      1.78 o 
   1   4  21       12.17       14.39      1.75 o 
   2   4  21       88.23       83.88      2.75 o 
   3   4  21       21.24       21.41      1.76 o 
   4   4  21       23.95       27.07      2.41 o 
  -5   5  21        2.50        0.71      1.77 o 
  -4   5  21        0.11       -1.13      2.50 o 
  -3   5  21      110.43      119.05      6.42 o 
  -2   5  21        0.03        1.43      2.65 o 
  -1   5  21       22.55       23.32      4.29 o 
   0   5  21        0.18        1.31      1.92 o 
   1   5  21       95.94       87.92      3.20 o 
   2   5  21        0.47        2.39      2.01 o 
   3   5  21       16.19       14.02      3.68 o 
  -4   6  21        0.92        1.89      2.02 o 
  -3   6  21        0.20        1.25      1.99 o 
  -2   6  21      205.93      208.51      5.17 o 
  -1   6  21        4.60        2.48      2.00 o 
   0   6  21       15.49       14.64      2.67 o 
   1   6  21       56.64       47.46      2.64 o 
   2   6  21        0.09        4.63      2.30 o 
  -3   7  21       37.76       33.46      2.38 o 
  -2   7  21        8.36        8.36      2.34 o 
  -1   7  21       15.94       14.91      2.25 o 
   0   7  21        2.53        0.63      2.58 o 
   1   7  21       10.97        7.35      2.63 o 
  -7   0  22        0.52       -3.27      5.82 o 
  -6   0  22        4.11        3.53      4.01 o 
  -5   0  22      141.67      134.91      3.99 o 
  -4   0  22        4.43        4.80      2.41 o 
  -3   0  22      127.93      148.03      5.88 o 
  -2   0  22      338.96      352.42      8.24 o 
  -1   0  22      147.16      156.98      4.16 o 
   0   0  22       52.77       48.70      2.82 o 
   1   0  22       81.53       81.45      3.60 o 
   2   0  22        4.37        0.28      1.48 o 
   3   0  22       24.41       20.75      3.00 o 
   4   0  22       11.75       13.98      2.46 o 
   5   0  22       27.63       19.16      2.39 o 
  -7   1  22        0.17        1.28      2.38 o 
  -6   1  22        2.21        4.25      1.92 o 
  -5   1  22        0.52       -0.33      1.26 o 
  -4   1  22        1.55        1.23      1.30 o 
  -3   1  22      107.17      112.71      3.64 o 
  -2   1  22        1.18        0.50      1.40 o 
  -1   1  22       16.86       15.23      1.32 o 
   0   1  22       79.83       79.03      3.42 o 
   1   1  22      143.52      155.09      3.98 o 
   2   1  22       22.29       23.05      2.24 o 
   3   1  22       29.08       29.70      1.84 o 
   4   1  22        1.44       -0.45      1.35 o 
   5   1  22        7.87        5.57      1.93 o 
  -7   2  22        0.46        8.23      2.67 o 
  -6   2  22        0.03        1.34      3.06 o 
  -5   2  22       29.18       23.14      2.16 o 
  -4   2  22        8.78        7.00      2.40 o 
  -3   2  22       22.01       21.83      1.69 o 
  -2   2  22        6.55        8.54      1.02 o 
  -1   2  22       54.77       64.15      2.64 o 
   0   2  22       31.84       27.54      1.77 o 
   1   2  22        6.56       15.55     18.27 o 
   2   2  22       43.10       30.53      3.10 o 
   3   2  22       14.17       12.80      1.98 o 
   4   2  22       27.78       24.38      2.09 o 
  -6   3  22        7.36       12.42      5.19 o 
  -5   3  22        2.44        0.76      2.21 o 
  -4   3  22      176.06      171.57      4.08 o 
  -3   3  22        0.05        0.90      3.08 o 
  -2   3  22      346.42      372.16     19.10 o 
  -1   3  22       34.96       30.28      1.97 o 
   0   3  22       15.95       15.18      2.84 o 
   1   3  22        0.77        0.71      1.17 o 
   2   3  22        7.47        5.39      1.43 o 
   3   3  22        2.47        4.54      1.61 o 
   4   3  22       34.91       36.99      2.15 o 
  -6   4  22        2.95        0.84      5.54 o 
  -5   4  22        5.86        6.80      2.08 o 
  -4   4  22        0.99        0.61      1.81 o 
  -3   4  22        5.12        5.82      5.84 o 
  -2   4  22       24.36       21.65      1.98 o 
  -1   4  22       29.41       32.18      2.12 o 
   0   4  22       17.36       12.43      1.84 o 
   1   4  22        0.09       -1.37      1.37 o 
   2   4  22        0.00       -1.39      1.39 o 
   3   4  22       19.56       19.64      3.11 o 
   4   4  22        6.71        8.00      2.00 o 
  -5   5  22        0.41        0.62      1.98 o 
  -4   5  22        7.75        2.50      1.80 o 
  -3   5  22       78.71       67.32      3.58 o 
  -2   5  22        8.72        8.17      2.22 o 
  -1   5  22        0.52        2.47      2.05 o 
   0   5  22        5.51        3.79      3.29 o 
   1   5  22        1.50        2.54      2.52 o 
   2   5  22       12.09       16.63      2.18 o 
   3   5  22        1.23        1.85      3.91 o 
  -4   6  22        0.48        1.05      2.08 o 
  -3   6  22       95.73      102.08      3.68 o 
  -2   6  22       25.98       32.36      2.89 o 
  -1   6  22       16.25        9.98      2.23 o 
   0   6  22        0.46        1.71      2.03 o 
   1   6  22        3.95        2.64      2.31 o 
   2   6  22       11.04       14.16      7.83 o 
  -2   7  22       12.29        6.53      2.14 o 
  -1   7  22        0.07        1.18      2.85 o 
   0   7  22        0.36       -0.86      2.04 o 
  -6   1  23       13.69        8.17      2.95 o 
  -5   1  23        0.78        1.60      1.42 o 
  -4   1  23       36.29       27.13      2.17 o 
  -3   1  23        6.24        8.60      1.76 o 
  -2   1  23       13.94       13.13      1.82 o 
  -1   1  23      108.44      101.19      2.77 o 
   0   1  23       55.90       50.08      1.91 o 
   1   1  23       30.07       25.49      1.96 o 
   2   1  23       56.08       49.20      2.19 o 
   3   1  23       11.17       12.55      2.25 o 
   4   1  23        5.56        8.12      1.81 o 
  -6   2  23        0.00        2.54      2.87 o 
  -5   2  23       14.59       12.91      2.77 o 
  -4   2  23        7.74        5.26      2.07 o 
  -3   2  23       14.62       12.67      2.53 o 
  -2   2  23      116.66      120.19      3.68 o 
  -1   2  23       25.28       22.97      1.98 o 
   0   2  23        0.36        1.22      1.18 o 
   1   2  23       30.26       26.42      1.70 o 
   2   2  23        1.50        0.15      1.55 o 
   3   2  23       21.61       19.36      1.78 o 
   4   2  23        4.57        2.32      1.73 o 
  -6   3  23        1.48       -2.08      3.07 o 
  -5   3  23        1.63        0.98      2.57 o 
  -4   3  23        2.10        2.55      1.48 o 
  -3   3  23       33.53       27.85      1.75 o 
  -2   3  23       34.67       35.79      2.36 o 
  -1   3  23        5.73        3.87      1.56 o 
   0   3  23        7.50        3.57      1.31 o 
   1   3  23       29.01       28.28      3.49 o 
   2   3  23       15.22       13.75      1.71 o 
   3   3  23       17.50       20.10      1.85 o 
   4   3  23        1.77       -0.04      2.08 o 
  -5   4  23       69.85       68.35      4.63 o 
  -4   4  23       19.49       12.54      2.54 o 
  -3   4  23       11.00        8.16      2.69 o 
  -2   4  23       84.60       75.97      2.68 o 
  -1   4  23       66.15       67.75      3.63 o 
   0   4  23       16.60       21.89      2.13 o 
   1   4  23        7.47        6.55      1.56 o 
   2   4  23        1.73        2.71      1.94 o 
   3   4  23        6.78        5.29      1.98 o 
  -5   5  23        0.85        4.33      4.76 o 
  -4   5  23       17.04       15.54      2.30 o 
  -3   5  23       13.58       10.59      2.62 o 
  -2   5  23        0.00       -0.65      1.59 o 
  -1   5  23        0.27        1.07      2.08 o 
   0   5  23        1.20        0.59      2.82 o 
   1   5  23        0.24       -0.67      2.66 o 
   2   5  23        1.38        1.40      2.00 o 
  -3   6  23       58.89       64.60      3.45 o 
  -2   6  23       16.05       11.51      2.22 o 
  -1   6  23        0.34        0.34      1.92 o 
   0   6  23        0.30       -0.84      2.11 o 
   1   6  23       16.74       15.21      2.58 o 
  -6   0  24        3.24        3.66      3.41 o 
  -5   0  24       31.28       27.53      2.40 o 
  -4   0  24       64.88       62.10      3.04 o 
  -3   0  24        5.26        3.44      1.77 o 
  -2   0  24      194.23      200.82      6.02 o 
  -1   0  24        0.09        1.58      1.92 o 
   0   0  24       18.58       23.89      2.46 o 
   1   0  24        1.19        3.86      1.96 o 
   2   0  24       81.95       79.98      3.35 o 
   3   0  24        7.75       10.36      2.37 o 
   4   0  24       22.27       20.04      3.18 o 
  -6   1  24        1.54        0.07      2.54 o 
  -5   1  24        4.28        3.83      1.59 o 
  -4   1  24       11.48        8.45      2.42 o 
  -3   1  24       61.58       69.71      2.71 o 
  -2   1  24        8.49       10.33      2.08 o 
  -1   1  24       15.75       17.22      1.67 o 
   0   1  24      137.72      158.37      3.74 o 
   1   1  24       21.98       23.08      1.64 o 
   2   1  24        2.34        1.56      1.40 o 
   3   1  24        1.84        0.26      1.61 o 
   4   1  24        0.11       -1.61      1.90 o 
  -6   2  24        2.63        2.41      2.90 o 
  -5   2  24       12.19       12.50      2.22 o 
  -4   2  24        0.38        3.06      2.28 o 
  -3   2  24       86.01       98.88      3.63 o 
  -2   2  24        0.64       -0.62      2.18 o 
  -1   2  24       12.07       12.55      1.52 o 
   0   2  24       25.04       22.82      1.70 o 
   1   2  24        0.91       -0.60      1.40 o 
   2   2  24       27.02       23.33      2.11 o 
   3   2  24       42.89       59.63      2.44 o 
  -6   3  24        6.69        3.89      3.10 o 
  -5   3  24        5.24        5.66      2.21 o 
  -4   3  24        4.87        4.00      2.51 o 
  -3   3  24       35.30       43.04      3.52 o 
  -2   3  24        7.55        7.19      1.72 o 
  -1   3  24       93.73       99.64      3.12 o 
   0   3  24       12.58       10.36      1.71 o 
   1   3  24        9.55        9.48      1.62 o 
   2   3  24        7.70        9.73      1.83 o 
   3   3  24       18.37       16.99      1.98 o 
  -5   4  24        0.34       -2.45      2.45 o 
  -4   4  24        1.74        3.92      4.94 o 
  -3   4  24        3.72        5.72      2.18 o 
  -2   4  24        6.58        5.78      1.73 o 
  -1   4  24        9.01        7.58      1.95 o 
   0   4  24        2.77        2.64      1.83 o 
   1   4  24        8.66       12.83      1.95 o 
   2   4  24        1.85        3.93      1.65 o 
  -4   5  24        4.34       10.50      3.31 o 
  -3   5  24       16.99       15.57      2.87 o 
  -2   5  24        7.13        4.26      1.73 o 
  -1   5  24        8.82       10.07      2.04 o 
   0   5  24        6.44        4.86      2.42 o 
   1   5  24        7.58        9.21      2.74 o 
   2   5  24        1.37        2.99      2.21 o 
  -2   6  24       12.40        9.65      2.35 o 
  -1   6  24        2.32        0.05      2.21 o 
   0   6  24        2.73        7.23      6.54 o 
  -6   1  25        2.58        3.44      2.91 o 
  -5   1  25        2.51        4.25      1.91 o 
  -4   1  25       15.63       19.27      1.71 o 
  -3   1  25       46.19       49.85      6.94 o 
  -2   1  25        0.01        0.52      1.96 o 
  -1   1  25       69.22       61.52      3.62 o 
   0   1  25      105.56      109.14      3.23 o 
   1   1  25       25.37       25.56      1.94 o 
   2   1  25        0.70        2.29      2.57 o 
   3   1  25        1.92        0.84      1.63 o 
  -6   2  25       20.92       25.50      9.85 o 
  -5   2  25        2.48       -1.34      2.38 o 
  -4   2  25       30.29       28.91      6.21 o 
  -3   2  25        2.86        4.18      1.69 o 
  -2   2  25       14.13       18.36      5.10 o 
  -1   2  25        3.37        2.43      2.51 o 
   0   2  25        0.03        0.18      1.40 o 
   1   2  25        0.02        0.96      1.61 o 
   2   2  25        5.55        5.69      2.50 o 
   3   2  25        0.03       -0.52      2.76 o 
  -5   3  25        3.82        1.36      2.46 o 
  -4   3  25       12.07        7.99      2.62 o 
  -3   3  25        6.92        9.12      2.84 o 
  -2   3  25        5.19        3.51      1.99 o 
  -1   3  25       20.99       27.38      2.28 o 
   0   3  25       21.06       16.12      1.74 o 
   1   3  25        0.95        0.52      1.88 o 
   2   3  25        1.15        0.51      2.04 o 
   3   3  25        3.55        5.09      2.14 o 
  -4   4  25       32.46       28.34      2.60 o 
  -3   4  25        0.01        2.44      3.43 o 
  -2   4  25       12.12       16.88      2.38 o 
  -1   4  25        0.13        0.40      1.67 o 
   0   4  25        9.94        9.50      2.02 o 
   1   4  25        0.24       -2.50      4.39 o 
   2   4  25       31.11       31.62      2.69 o 
  -3   5  25       14.94       10.23      2.59 o 
  -2   5  25        2.23        3.91      2.20 o 
  -1   5  25        0.02       -0.09      1.96 o 
   0   5  25       17.77       27.47      2.61 o 
   1   5  25       16.58       15.36      2.45 o 
  -5   0  26      112.64      133.44      4.97 o 
  -4   0  26      142.37      145.13      4.84 o 
  -3   0  26        4.29       -0.16      2.50 o 
  -2   0  26      145.03      154.24      5.61 o 
  -1   0  26       31.38       25.09      2.71 o 
   0   0  26        0.29       -0.36      2.15 o 
   1   0  26        1.78        0.88      2.11 o 
   2   0  26        4.38        4.14      2.73 o 
   3   0  26        0.66        0.00      2.53 o 
  -5   1  26        0.73       -0.57      1.70 o 
  -4   1  26        1.24        1.56      1.71 o 
  -3   1  26       12.20        7.85      1.67 o 
  -2   1  26       28.94       29.90      2.25 o 
  -1   1  26        0.95        1.77      1.49 o 
   0   1  26        2.58        2.62      1.70 o 
   1   1  26        7.70        9.46      2.06 o 
   2   1  26        0.12        0.57      2.07 o 
   3   1  26        1.10        2.18      3.39 o 
  -5   2  26        8.56       11.28      5.99 o 
  -4   2  26        1.45        2.49      2.31 o 
  -3   2  26       28.43       28.50      2.27 o 
  -2   2  26       11.22       11.84      1.82 o 
  -1   2  26        3.31        2.54      1.48 o 
   0   2  26        2.72        2.91      1.73 o 
   1   2  26       13.47       13.17      2.10 o 
   2   2  26        6.95        8.90      1.97 o 
  -5   3  26        2.26        3.10      3.86 o 
  -4   3  26        9.84        8.36      2.33 o 
  -3   3  26        0.20        0.57      2.09 o 
  -2   3  26        2.12        3.13      2.11 o 
  -1   3  26        2.10        2.03      1.61 o 
   0   3  26        0.35        1.80      1.60 o 
   1   3  26        7.81        8.82      3.10 o 
   2   3  26       22.62       29.73      2.49 o 
  -4   4  26        0.05        0.57      4.07 o 
  -3   4  26        1.94        4.17      1.94 o 
  -2   4  26        1.36        2.61      2.27 o 
  -1   4  26       11.88       12.20      2.28 o 
   0   4  26        0.57        4.63      2.96 o 
   1   4  26        3.37        1.94      1.98 o 
  -2   5  26        0.69       -0.15      2.29 o 
  -1   5  26        2.67        1.63      2.09 o 
  -5   1  27       18.65       17.55      1.98 o 
  -4   1  27       26.09       20.91      2.21 o 
  -3   1  27        7.21        2.94      2.78 o 
  -2   1  27        4.13        2.45      1.81 o 
  -1   1  27        1.76        1.43      1.56 o 
   0   1  27       22.21       17.65      2.22 o 
   1   1  27       54.68       74.82      3.23 o 
   2   1  27       13.17       14.88      2.27 o 
  -4   2  27        0.02        1.49      3.11 o 
  -3   2  27        9.33       11.87      1.95 o 
  -2   2  27        0.31        1.45      1.98 o 
  -1   2  27        9.31        7.52      1.81 o 
   0   2  27       17.84       17.07      1.76 o 
   1   2  27        0.66        1.19      2.06 o 
   2   2  27        2.95        5.12      2.45 o 
  -4   3  27        0.65        2.30      4.34 o 
  -3   3  27        0.56        2.27      2.16 o 
  -2   3  27        2.95        4.77      2.11 o 
  -1   3  27        9.68        8.24      3.10 o 
   0   3  27        3.98        8.50      2.03 o 
   1   3  27        0.07        0.62      2.21 o 
  -3   4  27       29.73       35.21      3.01 o 
  -2   4  27       35.39       37.69      2.98 o 
  -1   4  27       21.77       25.83      3.45 o 
   0   4  27        4.82        4.02      3.97 o 
  -4   0  28        0.01        1.46      2.78 o 
  -3   0  28      104.02      118.53      4.69 o 
  -2   0  28        1.14        0.79      3.44 o 
  -1   0  28       73.45       78.68      4.72 o 
   0   0  28        7.27        8.12      2.73 o 
   1   0  28       81.81       83.20      4.16 o 
  -4   1  28        0.61       -0.22      1.90 o 
  -3   1  28        0.12       -0.56      1.86 o 
  -2   1  28       13.16       13.90      2.03 o 
  -1   1  28       15.85       15.53      1.88 o 
   0   1  28        7.75       14.26      3.35 o 
   1   1  28       11.12       12.44      2.10 o 
  -4   2  28        3.46        3.18      2.77 o 
  -3   2  28       14.53       12.65      4.03 o 
  -2   2  28        0.32        0.15      2.13 o 
  -1   2  28        8.31        8.19      2.08 o 
   0   2  28        2.89        7.49      2.75 o 
   1   2  28        8.25       10.26      2.30 o 
  -3   3  28       42.44       48.56      3.68 o 
  -2   3  28        4.89        0.76      2.14 o 
  -1   3  28        0.41        1.51      1.99 o 
   0   3  28        7.31        0.57      2.17 o 
  -3   1  29       10.58        9.05      2.15 o 
  -2   1  29       10.64       11.03      2.00 o 
  -1   1  29        0.56        2.50      2.17 o 
   0   1  29        1.94        2.15      2.22 o 
  -2   2  29        2.48        4.29      2.34 o 
  -1   2  29        6.17       10.39      2.03 o 
                                                 
